# Supplementary material for: Evaluation of clinical and laboratory findings in MIS-C patients associated with COVID-19: An experience from the Northwest of Iran
Source: PLoS One. 2024 Nov 21;19(11):e0313843. doi: 10.1371/journal.pone.0313843 (PMC11581280; doi:10.1371/journal.pone.0313843)
Supplement: S1 File — (XLSX) [file pone.0313843.s002.xlsx]

## Sheet: Sheet1
Code	Sex	Age	Stage of age	PlaceOfHospitalation	fever	Hematologic	Gastrointestinal	Respiratory	Neurologic	CardioVascular	Mucocutaneous	Musculoscletal	nephrologic	Endocrine	KD	lymphadenopathy	Electrolyte	WBC1	WBC1x	WBC2	ANC1	ANC2	ANC1x	ALC1	ALC2	ALC1x	Hb	Hbx	Plt1	plt1x	atypiclymph	giantPLT	ESR	ESRx	CRP	CRPx	AST	ASTx	ALT	ALTx	CPK	CPKx	LDH	LDHx	Ferritine	Ferritinx	Troponin	Troponinx	D.Dimer
1402002	2	1.5	2	1	1	1	1	1	1	1	0	0	1	0	1	1	0	6.4	2	#NULL!	448	#NULL!	1	5632	#NULL!	2	11.9	2	905	3	#NULL!	#NULL!	38	2	89	2	27.1	1	23.5	1	187	2	662.3	1	54.2	1	32.1	2	3700.4
1402004	2	3	2	1	1	1	1	1	0	1	1	0	0	1	1	0	0	17.8	3	6.1	12104	4026	3	5340	1769	2	9.8	1	527	3	#NULL!	#NULL!	105	2	32	2	63	2	38	1	122	2	475	1	83.1	1	244	2	949.6
1402005	2	1	1	1	1	1	1	0	0	1	1	0	1	0	1	0	0	19.1	3	5.8	7258	580	2	9932	#NULL!	3	9.5	1	606	3	#NULL!	#NULL!	99	2	20	2	81	2	21.2	1	141	2	571.7	1	109.9	1	51.7	2	897
1402009	1	0.9	1	1	1	1	1	1	0	1	0	0	0	0	0	1	0	24.4	3	#NULL!	18788	#NULL!	3	5368	#NULL!	2	9.5	1	817	3	#NULL!	#NULL!	115	2	57.2	2	29.6	1	39.1	1	#NULL!	#NULL!	397	1	76.3	1	81	2	1546.5
1402010	1	1.8	2	1	1	1	1	1	0	1	0	0	0	0	0	0	0	6.7	2	#NULL!	2680	#NULL!	2	3618	#NULL!	2	11.2	2	503	3	#NULL!	#NULL!	71	2	5.3	1	53.1	2	18.2	1	48	2	687.7	1	11	1	64.6	2	4847.2
1402012	2	0.5	1	3	1	1	1	1	0	1	0	0	0	0	0	0	0	12.4	2	#NULL!	1240	#NULL!	2	9796	#NULL!	2	9.6	1	606	3	#NULL!	#NULL!	89	2	49	2	40.5	1	32.8	1	#NULL!	#NULL!	1385.5	2	52.8	1	28.4	2	3936.6
1402013	2	7.3	2	1	1	1	1	0	0	1	1	0	1	0	1	0	0	8	2	#NULL!	6240	#NULL!	2	1680	#NULL!	2	10.6	1	189	2	#NULL!	#NULL!	59	2	175	2	135.1	2	130	2	57	2	397	1	67	1	364	2	1508.8
1402015	2	11.5	3	1	1	1	1	0	0	1	1	0	1	0	1	0	0	17.7	3	#NULL!	16815	#NULL!	3	531	#NULL!	1	15	3	153	2	#NULL!	#NULL!	35	2	10	1	27.3	1	141.6	2	294	2	1110.5	2	194	2	26	2	682.8
1402016	2	1	1	3	1	1	1	1	0	1	0	0	0	0	0	0	0	3.3	1	#NULL!	1683	#NULL!	2	1584	#NULL!	1	10.9	1	318	2	#NULL!	#NULL!	76	2	57	2	37.3	1	31.1	1	163	2	921.9	1	117.1	1	2.5	1	997.5
1402017	1	1.4	2	1	1	1	1	0	0	1	1	0	1	0	1	0	0	23.6	3	#NULL!	5900	#NULL!	2	16284	#NULL!	3	10.9	1	551	3	1	#NULL!	114	2	150	2	106.3	2	18.2	1	#NULL!	#NULL!	1124.5	2	261	2	108.9	2	3188.9
1402018	2	1.2	2	1	1	1	0	0	0	1	1	0	1	0	1	0	0	7.7	2	#NULL!	4543	#NULL!	2	2926	#NULL!	1	8	1	135	1	#NULL!	#NULL!	18	2	48.2	2	97.7	2	78.3	2	99	2	830	1	155	2	136.7	2	2494
1402020	1	5.5	2	1	1	0	1	0	0	1	1	1	1	0	1	0	0	11.7	2	#NULL!	6786	#NULL!	2	4680	#NULL!	2	13.3	2	551	3	#NULL!	#NULL!	78	2	9.1	1	77	2	45	1	18	1	965	1	510	2	76.8	2	9325
1402023	1	5.8	2	3	1	1	1	0	0	1	1	0	1	0	1	0	0	9.6	2	24	8064	19200	2	1248	#NULL!	1	8.8	1	115	1	#NULL!	#NULL!	96	2	150	2	36.7	1	26	1	23	1	541.5	1	990	2	132.8	2	2180
1402024	2	8.5	2	1	1	1	1	0	0	1	1	0	0	0	1	1	0	9.5	2	#NULL!	8550	#NULL!	3	760	#NULL!	1	12.8	2	156	2	#NULL!	#NULL!	55	2	160	2	32.3	1	46	1	#NULL!	#NULL!	959.3	1	415	2	0.022	1	981.4
1402025	1	2.2	2	1	1	1	1	0	0	1	0	0	1	0	1	0	0	9.7	2	#NULL!	7760	#NULL!	2	1164	#NULL!	1	8.6	1	128	1	#NULL!	#NULL!	74	2	84	2	73.4	2	19.6	1	#NULL!	#NULL!	647.9	1	1290	2	5.6	1	21540
1402026	2	2	2	3	1	1	1	1	0	1	0	0	1	0	0	0	0	4.3	1	#NULL!	860	#NULL!	1	3139	#NULL!	2	9.2	1	436	2	#NULL!	#NULL!	70	2	70	2	65	2	29.2	1	#NULL!	#NULL!	402	1	565	2	441	2	6890.4
1402027	2	9.5	2	1	1	1	1	1	0	1	1	0	0	0	1	1	0	7.4	2	#NULL!	4884	#NULL!	2	1998	#NULL!	2	8.7	1	585	3	#NULL!	#NULL!	120	2	150	2	43.6	1	55	2	#NULL!	#NULL!	820.8	1	474	2	218	2	5875
1402028	2	7.5	2	3	1	1	1	1	1	1	0	0	1	1	0	0	0	3	1	28.9	2400	24854	2	480	#NULL!	1	9	1	106	1	#NULL!	#NULL!	120	2	140	2	34	1	34.4	1	194	2	1360	2	95.8	1	63.1	2	3142.8
1402030	2	1.8	2	1	1	1	1	0	0	1	1	0	0	0	1	0	0	13.9	2	#NULL!	10147	#NULL!	3	3197	#NULL!	2	10.1	1	842	3	#NULL!	#NULL!	80	2	40	2	68.7	2	41.9	1	26	2	468	1	101.5	1	419	2	602.8
1402033	2	1.2	2	3	1	1	1	0	0	1	0	0	0	0	1	0	0	5.7	2	#NULL!	3705	#NULL!	2	1710	#NULL!	1	9.9	1	758	3	#NULL!	#NULL!	58	2	150	2	80.2	2	24	1	#NULL!	#NULL!	690	1	85.3	1	208	2	3647
1402036	2	10	3	1	1	1	1	1	1	1	0	0	1	0	0	0	0	12	2	17.9	10800	11814	3	1080	#NULL!	1	9.3	1	190	2	#NULL!	#NULL!	60	2	150	2	52	2	38	1	#NULL!	#NULL!	746.9	1	81.3	1	626	2	1850.6
1402037	2	8.5	2	2	1	1	1	1	0	1	0	0	1	0	0	0	1	10.5	2	13.5	9765	#NULL!	3	630	#NULL!	1	9	1	118	1	#NULL!	#NULL!	33	2	140	2	137.7	2	43.3	1	240	2	532	1	1000	2	665	2	4908
1402038	2	11	3	3	1	1	1	1	0	1	1	0	1	0	1	0	0	6.1	2	#NULL!	5612	#NULL!	2	427	#NULL!	1	9.6	1	81	1	#NULL!	#NULL!	30	2	150	2	48.1	1	80.4	2	60	2	931	1	992	2	5.7	1	4318.2
1402039	2	0.4	1	3	1	1	1	1	0	1	1	0	1	0	1	0	0	6	2	#NULL!	5400	#NULL!	2	300	#NULL!	1	7.2	1	6	1	#NULL!	#NULL!	19	2	6.7	1	50	1	25	1	#NULL!	#NULL!	892.3	1	146	2	112	2	1034.8
1402040	2	8.5	2	1	1	1	1	1	1	1	0	0	0	0	1	0	0	6.6	2	#NULL!	5412	#NULL!	2	858	#NULL!	1	9.1	1	477	3	#NULL!	#NULL!	95	2	150	2	82.4	2	24.5	1	100	2	1464.4	2	60.9	1	578	2	2855.3
1402041	2	5	2	1	1	1	1	0	0	1	1	0	1	0	1	0	0	14.3	2	#NULL!	13156	#NULL!	3	1001	#NULL!	1	10.8	1	350	2	#NULL!	#NULL!	28	2	17.2	2	21.6	1	25.9	1	22	1	455	1	790	2	886	2	1808
1402042	2	10.8	3	1	1	1	1	0	0	1	1	0	1	0	1	0	0	3.7	1	#NULL!	3182	#NULL!	2	444	#NULL!	1	11.3	2	78	1	#NULL!	#NULL!	27	2	81	2	35	1	47	1	#NULL!	#NULL!	784.1	1	54.5	1	415	2	847.6
1402043	1	8	2	3	1	1	1	0	0	1	1	0	0	0	1	0	0	9.3	2	#NULL!	7440	#NULL!	2	1488	#NULL!	1	11.9	2	134	1	#NULL!	#NULL!	11	2	16.1	2	42.9	1	132.2	2	670	3	853.8	1	86.4	1	261	2	3045.4
1402044	1	1.2	2	1	1	1	1	1	1	1	0	0	1	0	0	0	0	13.6	2	#NULL!	5848	#NULL!	2	7480	#NULL!	2	10.1	1	521	3	#NULL!	#NULL!	100	2	300	2	118.4	2	25.8	1	#NULL!	#NULL!	612.4	1	113.2	1	258	2	5793.4
1402045	1	5	2	3	1	1	1	1	0	1	0	0	1	1	0	0	1	21.5	3	#NULL!	20425	#NULL!	3	860	#NULL!	1	8	1	108	1	#NULL!	#NULL!	2	1	1.2	1	46.3	1	33.5	1	970	3	838.7	1	87.4	1	285	2	4201.8
1402046	1	6	2	1	1	1	1	1	0	1	0	0	1	0	0	0	0	6.5	2	#NULL!	5200	#NULL!	2	1170	#NULL!	1	11.3	2	70	1	#NULL!	#NULL!	12	2	0.2	1	55.9	2	24.9	1	132	2	821.9	1	57.2	1	271.8	2	2735.5
1402047	2	0.3	1	2	1	1	1	1	0	1	0	0	1	0	0	0	1	19.9	3	#NULL!	6766	#NULL!	2	12537	#NULL!	3	10.1	1	609	3	#NULL!	#NULL!	25	2	9	1	83.7	2	37.2	1	320	3	718.1	1	67.2	1	146	2	744.3
1402048	1	0.3	1	3	1	1	1	1	0	1	0	0	1	0	0	0	1	4.3	1	#NULL!	946	#NULL!	1	3182	#NULL!	1	8.6	1	467	3	#NULL!	#NULL!	65	2	9.1	1	78	2	18	1	#NULL!	#NULL!	686	1	58.2	1	339	2	950
1402049	2	9	2	1	1	1	1	0	1	1	0	0	1	1	0	0	1	10.2	2	#NULL!	9486	#NULL!	3	612	#NULL!	1	9.9	1	108	1	#NULL!	#NULL!	80	2	48	2	39.2	1	33.9	1	#NULL!	#NULL!	1368.3	2	107.6	1	289	2	554
1402050	2	1	1	1	1	1	1	0	0	1	1	0	1	0	0	0	0	4.9	1	#NULL!	245	#NULL!	1	4410	#NULL!	2	8.5	1	176	2	#NULL!	#NULL!	42	2	27	2	93.4	2	21.7	1	97	2	900	1	110	1	232	2	14962.7
1402051	2	11	3	1	1	1	0	1	0	1	0	0	0	0	0	0	0	3.4	1	#NULL!	1904	#NULL!	2	1326	#NULL!	1	13.4	2	200	2	#NULL!	#NULL!	12	2	1.6	1	20.5	1	36.2	1	106	2	366.1	1	76.5	1	145	2	7971.8
1402052	2	3.9	2	1	1	1	0	0	1	1	0	0	1	1	0	0	0	4.8	1	#NULL!	1056	#NULL!	1	3456	#NULL!	2	9.7	1	344	2	#NULL!	#NULL!	35	2	165	2	91.2	2	41	1	270	2	740.8	1	62.5	1	109	2	13031
1402053	1	2	2	1	1	0	1	0	0	1	0	0	0	0	0	0	0	10.1	2	#NULL!	2828	#NULL!	2	6767	#NULL!	2	11.8	2	276	2	#NULL!	#NULL!	74	2	150	2	97.7	2	68	2	221	2	799	1	61.1	1	73.3	2	2895
1402054	2	6.8	2	1	1	1	1	0	0	1	1	0	1	0	1	0	0	8.1	2	#NULL!	6885	#NULL!	2	972	#NULL!	1	11.4	2	90	1	#NULL!	#NULL!	3	1	7	1	60.8	2	47.2	1	203	2	418	1	53.3	1	59	2	889.2
1402055	1	9	2	3	1	1	1	1	0	1	0	0	1	1	0	0	1	10.1	2	#NULL!	7575	#NULL!	2	1717	#NULL!	2	17.1	3	535	3	#NULL!	#NULL!	105	2	48.6	2	45.8	1	25.9	1	85	2	837.7	1	104	1	75.5	2	8091.1
1402056	1	2	2	3	1	1	1	1	0	1	0	0	1	0	0	0	0	29	3	#NULL!	23200	#NULL!	3	4930	#NULL!	2	9	1	818	3	#NULL!	#NULL!	10	1	0.2	1	25.2	1	78.3	2	24	2	509.6	1	188.8	2	90	2	875
1402057	1	6	2	1	1	1	1	0	0	1	0	0	1	0	0	0	0	24.6	3	#NULL!	22386	#NULL!	3	1722	#NULL!	2	13.4	2	507	3	#NULL!	#NULL!	31	2	150	2	40	1	38.6	1	151	2	784.2	1	190	2	132.8	2	679
1402059	1	1	1	3	1	1	1	1	1	1	0	0	0	0	0	0	0	4.7	1	#NULL!	4230	#NULL!	2	423	#NULL!	1	9.7	1	579	3	#NULL!	#NULL!	96	2	150	2	39.1	1	39.7	1	1150	3	1339	2	54.2	1	1.5	1	1749
1402062	1	1.3	2	1	1	1	1	1	0	1	0	0	1	0	0	0	0	15.4	2	#NULL!	8624	#NULL!	3	4774	#NULL!	2	10.5	1	102	1	#NULL!	#NULL!	2	1	1	1	52	2	30	1	65	2	618.1	1	87.8	1	14	1	731
1402064	2	10	3	2	1	1	1	0	0	1	0	0	1	0	0	0	0	6.1	2	#NULL!	4026	#NULL!	2	1830	#NULL!	2	15.4	3	631	3	#NULL!	#NULL!	115	2	42	2	48	1	22	1	26	2	590.7	1	102.1	1	137.2	2	13658.2
1402067	1	2	2	1	1	1	1	1	1	1	1	0	0	0	1	0	0	4.4	1	#NULL!	2376	#NULL!	2	1760	#NULL!	1	8.2	1	742	3	#NULL!	#NULL!	91	2	149	2	28	1	25	1	60	2	1376	2	79.3	1	32.2	2	6023
1402069	2	2.8	2	1	1	1	1	1	0	1	1	0	1	0	1	0	1	12	2	#NULL!	10440	#NULL!	3	1320	#NULL!	1	10.1	1	631	3	#NULL!	#NULL!	96	2	100	2	43.6	1	30.2	1	50	2	1201.3	2	89.1	1	130.6	2	13412.3
1402070	2	1.4	2	1	1	1	1	1	0	1	1	0	1	0	1	0	0	17.3	2	#NULL!	12802	#NULL!	3	3633	#NULL!	2	9.8	1	401	2	#NULL!	#NULL!	2	1	63.8	2	90.2	2	44.5	1	#NULL!	#NULL!	906.1	1	63.8	1	31.5	2	4909.5
1402071	1	14	3	3	1	1	1	1	0	1	1	0	1	0	1	0	1	11.1	2	#NULL!	9324	#NULL!	3	999	#NULL!	1	6.4	1	651	3	#NULL!	#NULL!	25	2	7.6	1	36	1	22	1	#NULL!	#NULL!	814.7	1	61.5	1	95.8	2	1795.4
1402073	1	10	3	1	1	1	1	1	0	1	0	0	1	0	1	0	0	18.4	3	#NULL!	16192	#NULL!	3	1656	#NULL!	2	9.9	1	721	3	#NULL!	#NULL!	125	2	9.1	1	94.8	2	49.6	1	#NULL!	#NULL!	600.3	1	319	2	76.5	2	14771.9
1402077	1	11.5	3	1	1	1	1	0	0	1	1	1	1	0	1	0	1	4.3	1	#NULL!	2451	#NULL!	2	1677	#NULL!	2	6.7	1	142	1	#NULL!	#NULL!	50	2	190	2	37.2	1	78.3	2	#NULL!	#NULL!	663.8	1	364	2	82.5	2	8177.7
1402078	2	1.5	2	1	1	1	1	0	0	1	1	0	1	1	1	0	0	16.1	2	#NULL!	9016	#NULL!	3	6440	#NULL!	2	11.5	2	477	3	#NULL!	#NULL!	94	2	98	2	56	2	35	1	53	2	454	1	367	2	137.2	2	3954.1
1402079	2	11	3	1	1	1	1	0	0	1	1	0	1	0	1	1	0	5	2	#NULL!	4500	#NULL!	2	500	#NULL!	1	9.7	1	686	3	#NULL!	#NULL!	107	2	50	2	46.6	1	77.7	2	78	2	800.1	1	370	2	56.8	2	2305
1402080	1	6.5	2	1	1	1	0	1	1	1	1	0	1	0	1	0	0	12.5	2	#NULL!	11125	#NULL!	3	1250	#NULL!	1	9.8	1	222	2	#NULL!	#NULL!	76	2	122	2	69.9	2	43.5	1	#NULL!	#NULL!	606	1	100.1	1	112.9	2	14063
1402084	2	5.7	2	1	1	0	0	0	0	1	1	1	1	0	1	0	0	5.8	2	#NULL!	3074	#NULL!	2	2378	#NULL!	2	8.6	1	493	3	#NULL!	#NULL!	115	2	5	1	52	2	34	1	#NULL!	#NULL!	713	1	117.5	1	22.1	2	8534.9
1402085	2	0	1	2	1	1	1	1	1	1	0	1	0	0	0	0	1	14.3	2	#NULL!	12870	#NULL!	3	2717	#NULL!	2	15.4	3	434	2	#NULL!	#NULL!	30	2	74	2	74	2	19.4	1	#NULL!	#NULL!	679.1	1	785	2	73	2	10686.4
1402086	2	6.5	2	3	1	1	1	1	1	1	0	0	1	0	0	0	0	23.3	3	#NULL!	19805	#NULL!	3	2796	#NULL!	2	10	1	640	3	#NULL!	#NULL!	15	2	8.4	1	87	2	42	1	53	2	460.3	1	521.3	2	66.7	2	3911.3
1402092	1	7.5	2	1	1	1	1	1	1	1	0	0	1	0	0	0	0	12.9	3	#NULL!	11352	#NULL!	3	1161	#NULL!	1	12	2	241	2	#NULL!	#NULL!	11	2	1.1	1	27.4	1	124.8	2	180	2	1135.1	2	378.8	2	52.4	2	3156.7
1402093	1	4	2	1	1	1	1	1	1	1	0	0	1	0	0	0	0	12	2	#NULL!	9360	#NULL!	3	2040	#NULL!	2	11.5	2	106	1	#NULL!	#NULL!	2	1	15	2	97.7	2	78.3	2	96	2	946.4	1	895.7	2	91.1	2	7220.1
1402094	1	3.3	2	3	1	1	1	1	1	1	0	0	1	0	0	0	0	8.9	2	#NULL!	6230	#NULL!	2	2403	#NULL!	1	12.4	2	153	2	#NULL!	#NULL!	18	2	69	2	51.3	2	25.3	1	191	2	917.8	1	449.5	2	103.8	2	732.6
1402095	2	1	1	1	1	1	1	1	1	1	0	0	1	0	0	0	0	15.4	2	#NULL!	10780	#NULL!	3	3542	#NULL!	2	10.8	1	337	2	#NULL!	#NULL!	51	2	35	2	85.8	2	19.6	1	#NULL!	#NULL!	1321.8	2	743.2	2	70.4	2	2697.4
1402108	1	5	2	1	1	1	1	1	1	1	0	0	0	0	0	0	0	17.7	3	#NULL!	13806	#NULL!	3	3894	#NULL!	2	12.3	2	300	2	#NULL!	#NULL!	7	1	7.8	1	33	1	21	1	57	2	475	1	1448.5	2	117.9	2	12275.9
1402111	2	0.4	1	1	1	1	1	1	1	1	0	0	0	0	0	0	0	13.7	2	#NULL!	6302	#NULL!	2	6165	#NULL!	2	12.2	2	454	3	#NULL!	#NULL!	10	1	0.1	1	43.1	1	93.7	2	467	3	371.5	1	1477.7	2	65.6	2	5403.3
1402112	1	4	2	1	1	1	1	1	1	1	0	0	0	0	0	0	0	7.9	2	#NULL!	5846	#NULL!	2	1896	#NULL!	1	11.6	2	257	2	#NULL!	#NULL!	10	1	2	1	103.3	2	34.4	1	76	2	1207.5	2	1263.2	2	21.8	2	2937.7
1402113	1	0.9	1	1	1	1	1	1	1	1	0	0	0	0	0	0	0	7.2	2	#NULL!	5616	#NULL!	2	1440	#NULL!	1	11.4	2	224	2	#NULL!	#NULL!	26	2	9.1	1	46.5	1	105.2	2	#NULL!	#NULL!	397	1	509.2	2	26.3	2	4802.1
1402116	2	0.1	1	2	1	1	1	1	0	1	0	0	0	0	0	0	0	5.3	2	#NULL!	4346	#NULL!	2	795	#NULL!	1	8	1	482	3	#NULL!	#NULL!	119	2	50	2	80.8	2	121.4	2	254	2	614.1	1	935.2	2	55.9	2	10724.3
1402128	1	0	1	3	1	1	1	1	0	1	0	0	1	0	0	0	0	4.7	1	#NULL!	2867	#NULL!	2	1551	#NULL!	1	9	1	310	2	#NULL!	#NULL!	10	1	5.6	1	97.7	2	78.3	2	52	2	617	1	303.5	2	134.9	2	14891.1
1402130	2	4.5	2	1	1	1	1	1	0	1	0	0	1	0	0	0	0	15.9	3	#NULL!	14628	#NULL!	3	954	#NULL!	1	12.5	2	323	2	#NULL!	#NULL!	46	2	128	2	21.4	1	26.7	1	86	2	441.6	1	128.4	2	30.9	2	2655.5
1402133	2	2	2	1	1	1	1	1	0	1	0	0	1	0	0	0	0	13.7	2	#NULL!	11234	#NULL!	3	2192	#NULL!	1	12.9	2	170	2	#NULL!	#NULL!	13	2	6.4	1	22.8	1	30.1	1	94	2	504.7	1	1173.2	2	145.9	2	13057.8
1402143	1	2	2	1	1	1	1	1	0	1	0	0	1	0	0	0	0	2.8	1	#NULL!	1764	#NULL!	2	980	#NULL!	1	11	2	162	2	#NULL!	#NULL!	17	2	130.1	2	62	2	43	1	#NULL!	#NULL!	740.2	1	322.2	2	90	2	11573.6
1402145	2	12.8	3	1	1	1	1	1	0	1	0	0	0	1	0	0	0	8.5	2	#NULL!	5185	#NULL!	2	2975	#NULL!	2	15.1	3	281	2	#NULL!	#NULL!	14	2	36.4	2	74	2	22	1	#NULL!	#NULL!	538	1	1497.2	2	66.9	2	11796.4
1402156	2	6.5	2	1	1	1	1	1	0	1	0	0	0	0	0	0	0	14.6	3	#NULL!	10658	#NULL!	3	2970	#NULL!	2	12.1	2	283	2	#NULL!	#NULL!	27	2	19.3	2	24.6	1	35.2	1	81	2	569.5	1	454.7	2	25.7	2	10910.7
1402157	2	3	2	1	1	1	1	1	0	1	0	0	0	0	0	0	0	26.8	3	#NULL!	24656	#NULL!	3	1608	#NULL!	1	9.7	1	167	2	#NULL!	#NULL!	95	2	106	2	51.6	2	54.9	2	#NULL!	#NULL!	895.4	1	322.7	2	120.2	2	9066.8
1402168	2	3	2	1	1	1	1	1	0	1	0	0	0	0	0	0	0	5.1	2	#NULL!	3519	#NULL!	2	1122	#NULL!	1	12.6	2	308	2	#NULL!	#NULL!	12	2	11	2	22.1	1	48.8	1	154	2	1389.8	2	118.3	1	143.7	2	9281.5
1402172	2	1	1	1	1	1	1	1	0	1	0	0	0	0	0	0	0	8.5	2	#NULL!	3570	#NULL!	2	4420	#NULL!	2	10.4	1	491	3	#NULL!	#NULL!	107	2	150	2	49.3	1	18.4	1	#NULL!	#NULL!	439	1	998.3	2	123.5	2	8505.7
1402184	1	8	2	1	1	1	1	0	1	1	0	0	0	1	0	0	0	6.5	2	#NULL!	5915	#NULL!	2	390	#NULL!	1	10.8	1	178	2	#NULL!	#NULL!	12	2	85	2	36.4	1	28.3	1	410	3	804.5	1	536.8	2	749.8	2	616
1402185	1	3.5	2	1	1	1	1	0	1	1	0	0	0	0	0	0	0	15.4	2	#NULL!	14630	#NULL!	3	616	#NULL!	1	13	2	491	3	#NULL!	#NULL!	102	2	5.6	1	59.8	2	28.9	1	130	2	1473.8	2	281.5	2	148.3	2	13913.1
1402190	1	6	2	1	1	1	1	0	1	1	0	0	1	0	0	0	0	17.2	3	#NULL!	14792	#NULL!	3	1892	#NULL!	2	13.4	2	301	2	#NULL!	#NULL!	38	2	116	2	92	2	72	2	#NULL!	#NULL!	1396.9	2	261.3	2	267.3	2	9811.2
1402203	1	4.7	2	3	1	1	1	0	1	0	0	0	0	0	0	0	1	8.6	2	#NULL!	5160	#NULL!	2	1548	#NULL!	1	15.6	3	247	2	#NULL!	#NULL!	1.28923	1	150	2	52	2	39	1	862	3	1408.6	2	738.9	2	13.5	1	413.4
1402205	2	5.8	2	1	1	1	1	0	1	0	0	0	0	0	0	0	0	5.2	2	#NULL!	3744	#NULL!	2	1040	#NULL!	1	9.5	1	148	1	#NULL!	#NULL!	3.55357	1	117.916	2	38.3	1	30.6	1	#NULL!	#NULL!	444	1	180.1	2	92.1	2	609.8
1402206	2	2	2	1	1	1	1	0	1	0	0	0	0	0	0	0	0	16.8	2	#NULL!	14952	#NULL!	3	1512	#NULL!	1	12.2	2	391	2	#NULL!	#NULL!	5.40337	1	0.8	1	36	1	47.9	1	#NULL!	#NULL!	753.5	1	53.8	1	62.4	2	490.7
1402207	1	8	2	1	1	1	1	0	1	0	0	0	0	0	0	0	0	6.3	2	#NULL!	5355	#NULL!	2	819	#NULL!	1	11.3	2	222	2	#NULL!	#NULL!	3.89399	1	1.4	1	33.6	1	23.8	1	79	2	454	1	648.3	2	13.8	1	171.2
1402212	1	2	2	1	1	1	1	0	1	0	0	0	0	0	0	0	0	15.7	2	#NULL!	10205	#NULL!	3	3925	#NULL!	2	10.1	1	208	2	#NULL!	#NULL!	8.52438	1	150	2	22.3	1	20.2	1	#NULL!	#NULL!	645.9	1	613.7	2	62	2	8557.4
1402216	2	1	1	1	1	1	1	0	0	0	1	0	0	0	0	0	0	2.1	1	#NULL!	966	#NULL!	1	1050	#NULL!	1	9.3	1	210	2	#NULL!	#NULL!	1.57482	1	106	2	92.3	2	19.1	1	#NULL!	#NULL!	501	1	753	2	85	2	409.1
1402217	1	1.3	2	1	1	1	1	0	0	0	0	0	1	0	0	0	0	3.6	1	#NULL!	936	#NULL!	1	2556	#NULL!	1	10.7	1	105	1	#NULL!	#NULL!	7.81698	1	11	2	50	1	34	1	#NULL!	#NULL!	397	1	579.2	2	93.9	2	1688.2
1402218	2	2.7	2	1	1	1	1	0	0	0	0	0	1	0	0	0	0	10.9	2	#NULL!	8284	#NULL!	2	1962	#NULL!	1	9.9	1	289	2	#NULL!	#NULL!	4.62175	1	150	2	48	1	24	1	52	2	526	1	63	1	77.3	2	566.3
1402219	1	1	1	1	1	1	1	0	0	0	0	0	0	0	0	0	0	8.9	2	#NULL!	6052	#NULL!	2	2759	#NULL!	1	11.7	2	257	2	#NULL!	#NULL!	9.92281	1	85	2	42	1	47	1	80	2	699	1	907.7	2	76.4	2	3732.1
1402220	1	5	2	1	1	1	1	0	0	0	1	1	0	0	0	0	0	14.4	2	#NULL!	11088	#NULL!	3	3024	#NULL!	2	11.1	2	309	2	#NULL!	#NULL!	9.68593	1	112	2	39.9	1	48.8	1	37	2	397	1	874.1	2	21.9	2	8450.6
1402244	2	0.1	1	1	1	1	0	1	0	0	0	0	0	0	0	0	1	8.8	2	#NULL!	3520	#NULL!	2	4928	#NULL!	2	8.8	1	582	3	#NULL!	#NULL!	105.352	2	5.6	1	36	1	37	1	#NULL!	#NULL!	840.4	1	363.7	2	21.1	2	223.7
1402245	1	0.2	1	3	1	1	0	1	0	0	0	0	0	0	0	0	1	12.8	2	#NULL!	7040	#NULL!	2	4864	#NULL!	2	7.5	1	422	2	#NULL!	#NULL!	38	2	116	2	18.9	1	19.2	1	#NULL!	#NULL!	649.7	1	656.7	2	20.2	2	380.9
1402249	1	4	2	1	1	1	0	1	0	0	0	0	0	0	0	0	0	11.5	2	#NULL!	5750	#NULL!	2	4600	#NULL!	2	8.3	1	1089	3	#NULL!	1	63	2	100	2	49.3	1	42	1	31	2	1461.3	2	316.4	2	8.6	1	6748.4
1402267	2	1.5	2	3	1	0	1	1	1	0	0	0	0	0	0	0	0	12.2	2	#NULL!	7564	#NULL!	2	4026	#NULL!	2	11	2	336	2	#NULL!	#NULL!	27	2	4.2	1	49	1	35.8	1	90	2	856	1	100.8	1	70.1	2	8292
1402268	1	3	2	1	1	0	1	1	1	0	0	0	0	0	0	0	0	9.6	2	#NULL!	4704	#NULL!	2	4320	#NULL!	2	13.1	2	300	2	#NULL!	#NULL!	13	2	2.7	1	61.3	2	31.3	1	#NULL!	#NULL!	821.7	1	843.1	2	41.7	2	741.1
1402269	1	2	2	1	1	0	1	1	0	0	0	1	1	1	0	0	0	6.7	2	#NULL!	2546	#NULL!	2	4020	#NULL!	2	13.9	2	170	2	#NULL!	#NULL!	100	2	50	2	20.8	1	49.4	1	59	2	1409.6	2	613.5	2	2.8	1	7200.5
1402271	1	1	1	1	1	0	1	1	0	0	0	0	1	0	0	0	0	11	2	#NULL!	4950	#NULL!	2	5720	#NULL!	2	11.5	2	437	2	#NULL!	#NULL!	37	2	3.3	1	41.9	1	25.7	1	#NULL!	#NULL!	630.6	1	902.6	2	86.5	2	491.8
1402275	2	1	1	1	1	0	1	1	0	0	0	0	1	0	0	0	0	11.4	2	#NULL!	7410	#NULL!	2	3876	#NULL!	2	12.1	2	339	2	#NULL!	#NULL!	13	2	11.6	2	50.6	2	56.1	2	69	2	708.1	1	141.1	2	99.1	2	260.8
1402001	2	12	3	1	1	1	1	1	1	0	0	0	0	0	0	0	0	3.9	1	#NULL!	3159	#NULL!	2	663	#NULL!	1	13.4	2	236	2	#NULL!	#NULL!	20	2	0.4	1	31.8	1	33.7	1	#NULL!	#NULL!	352.1	1	914.1	2	34.9	2	7595.8
1402003	1	0.9	1	1	1	1	1	0	0	0	1	0	1	0	0	0	0	22	3	#NULL!	11880	#NULL!	3	8360	#NULL!	2	10.7	1	518	3	#NULL!	#NULL!	89	2	56	2	35	1	45.2	1	#NULL!	#NULL!	763.1	1	674.6	2	7.6	1	6271
1402006	1	10	3	1	1	1	1	1	1	0	0	1	1	0	0	0	0	13.6	3	#NULL!	12104	#NULL!	3	1224	#NULL!	1	13.9	2	170	2	#NULL!	#NULL!	2	1	1.5	1	137.1	2	30.4	1	61	2	679.9	1	597.1	2	2	1	6893.2
1402007	2	0.5	1	1	1	1	1	1	0	0	1	0	0	0	0	0	0	2	1	#NULL!	400	#NULL!	1	1820	#NULL!	1	10.7	1	177	2	#NULL!	#NULL!	8	1	16.7	2	49.9	1	148.9	2	166	2	938.1	1	71.6	1	83.5	2	2233.3
1402008	1	8.5	2	1	1	1	0	0	0	0	1	0	0	0	1	1	0	1.6	1	#NULL!	8800	#NULL!	3	6080	#NULL!	2	11.5	2	189	2	#NULL!	#NULL!	10	1	141	2	45	1	35	1	49	2	706.3	1	84.4	1	57.5	2	732.6
1402011	2	1	1	1	1	1	1	1	0	0	0	0	0	0	0	0	0	2.8	1	#NULL!	336	#NULL!	1	2128	#NULL!	1	9.9	1	116	1	#NULL!	#NULL!	8	1	0.1	1	78	2	32.4	1	265	2	889.6	1	69.6	1	57.8	2	496.6
1402014	2	4.5	2	3	1	1	0	1	1	0	0	0	1	1	0	0	0	13.3	2	#NULL!	9443	#NULL!	3	3591	#NULL!	2	14.6	3	452	3	#NULL!	#NULL!	4	1	0.1	1	97.7	2	78.3	2	#NULL!	#NULL!	440	1	110.1	1	22.5	2	5770.1
1402019	2	7.5	2	1	1	1	0	0	0	0	1	0	0	0	1	0	0	16.2	3	#NULL!	12150	#NULL!	3	3888	#NULL!	2	11.4	2	536	3	#NULL!	#NULL!	85	2	40	2	35.4	1	24.5	1	#NULL!	#NULL!	356.7	1	58	1	23.3	2	4296
1402021	2	6	2	1	1	1	1	1	0	0	1	0	1	0	0	0	0	12.7	2	#NULL!	9906	#NULL!	3	2540	#NULL!	2	8.7	1	669	3	#NULL!	#NULL!	72	2	81	2	43.2	1	146	2	#NULL!	#NULL!	1429.8	2	508.1	2	12	1	7042.6
1402022	2	4	2	1	1	1	1	0	0	0	0	0	1	0	0	0	0	22.3	3	#NULL!	20070	#NULL!	3	802	#NULL!	1	12.5	2	253	2	#NULL!	#NULL!	35	2	126	2	26.9	1	52	2	53	2	803.3	1	902.3	2	4.7	1	2735
1402029	1	1	1	1	1	1	1	0	0	0	1	0	0	0	1	0	0	3.8	1	#NULL!	418	#NULL!	1	3230	#NULL!	2	12.3	2	129	1	#NULL!	#NULL!	100	2	0.1	1	30.8	1	49.3	1	249	2	763.5	1	749.7	2	9.8	1	9814.7
1402031	2	0	1	1	1	1	0	0	0	0	1	0	1	0	1	0	0	9.2	2	#NULL!	2208	#NULL!	2	5796	#NULL!	2	16.2	3	272	2	1	#NULL!	53.8734	2	2.5	1	35	1	28	1	57	2	500	1	304	2	74.5	2	5396.1
1402032	2	5.5	2	3	1	1	1	1	1	0	0	0	1	0	0	0	1	12.7	2	#NULL!	10541	#NULL!	3	762	#NULL!	1	10.8	1	359	2	#NULL!	#NULL!	65	2	150	2	48	1	34.2	1	1030	3	821.8	1	284.2	2	41.8	2	2935.4
1402034	1	14	3	2	1	1	1	1	0	0	1	0	1	0	1	1	1	11.2	2	#NULL!	3248	#NULL!	2	6384	#NULL!	2	9.1	1	41	1	1	#NULL!	30	2	77	2	39	1	23	1	329	3	1159.3	2	947.8	2	11.2	1	3212
1402035	1	0.4	1	1	1	1	1	1	0	0	0	0	0	0	0	0	0	8	2	#NULL!	5360	#NULL!	2	2240	#NULL!	1	10.8	1	64	1	#NULL!	#NULL!	9	1	37	2	91.4	2	35.7	1	#NULL!	#NULL!	944.8	1	797.4	2	62.4	2	4235.4
1402058	1	6.5	2	3	1	1	1	1	0	0	1	0	1	0	1	1	1	9.6	2	#NULL!	8160	#NULL!	2	1056	#NULL!	1	7.7	1	105	1	#NULL!	1	28	2	150	2	97	2	46.9	1	#NULL!	#NULL!	616	1	110.6	1	26.3	2	5879
1402060	2	8	2	1	1	1	1	1	1	0	0	1	0	0	0	0	0	9.7	2	#NULL!	9021	#NULL!	3	582	#NULL!	1	11.3	2	240	2	#NULL!	#NULL!	6	1	1.7	1	97.7	2	33.1	1	135	2	564	1	945.6	2	2.7	1	458.3
1402061	2	0.3	1	1	1	1	1	1	1	0	0	0	0	0	0	0	0	11.3	2	#NULL!	1808	#NULL!	2	9040	#NULL!	2	9.8	1	263	2	#NULL!	#NULL!	4	1	0.1	1	24.3	1	78.3	2	#NULL!	#NULL!	1257.8	2	103.2	1	94.5	2	933
1402063	2	0.8	1	1	1	1	1	1	0	0	0	0	1	0	0	0	0	22.8	3	#NULL!	15048	#NULL!	3	6840	#NULL!	2	12.5	2	378	2	#NULL!	#NULL!	20	2	21	2	48.9	1	26.6	1	91	2	631.8	1	114.3	1	38.3	2	8450
1402065	2	1.3	2	1	1	1	1	0	0	0	0	0	0	0	0	0	0	19.4	3	#NULL!	15520	#NULL!	3	3298	#NULL!	2	10.2	1	319	2	#NULL!	#NULL!	109	2	119	2	46	1	42.9	1	37	2	639.8	1	851.1	2	0.4	1	377.2
1402066	2	6.8	2	1	1	0	1	0	1	0	0	0	1	0	0	0	0	11.1	2	#NULL!	7548	#NULL!	2	3108	#NULL!	2	12.5	2	398	2	#NULL!	#NULL!	33	2	0.1	1	44	1	26.4	1	33	2	862.8	1	828.2	2	9.9	1	3193.3
1402068	2	10	3	1	1	1	1	1	1	0	0	0	0	0	1	0	0	8.8	2	#NULL!	7216	#NULL!	2	1232	#NULL!	1	11.5	2	173	2	#NULL!	#NULL!	60	2	120	2	28	1	103.7	2	#NULL!	#NULL!	605	1	92.9	1	10.3	1	3302.6
1402072	2	7	2	1	1	1	1	1	0	0	1	0	1	0	1	0	0	14.6	3	#NULL!	11680	#NULL!	3	1898	#NULL!	2	15.3	3	327	2	#NULL!	#NULL!	7	1	25	2	97.7	2	41.5	1	916	3	970.7	1	556.1	2	45.8	2	1607.6
1402074	2	0.7	1	3	1	1	1	1	0	0	0	0	1	0	1	0	0	7.3	2	#NULL!	6205	#NULL!	2	949	#NULL!	1	11.5	2	167	2	#NULL!	#NULL!	2	1	3.2	1	119.6	2	39.3	1	113	2	1288.1	2	597.2	2	7	1	8629.4
1402075	1	4	2	1	1	1	1	1	0	0	0	0	0	0	1	0	0	18.3	3	#NULL!	11895	#NULL!	3	4026	#NULL!	2	11.1	2	205	2	#NULL!	#NULL!	20	2	73	2	31.4	1	108.8	2	130	2	430	1	373.5	2	43.5	2	1963.9
1402076	1	4.5	2	1	1	1	1	1	0	0	0	0	0	0	1	0	0	7.9	2	#NULL!	5214	#NULL!	2	2528	#NULL!	2	10.7	1	337	2	#NULL!	#NULL!	60	2	44	2	18	1	25	1	73	2	452	1	902.9	2	9.4	1	3742.6
1402081	2	2	2	1	1	1	0	1	0	0	1	0	0	0	1	0	0	12.1	2	#NULL!	10043	#NULL!	3	1573	#NULL!	1	13.2	2	424	2	#NULL!	#NULL!	13	2	2.9	1	45	1	32	1	77	2	522	1	118	1	91.7	2	389.8
1402082	2	4.5	2	1	1	1	0	1	0	0	0	0	1	0	1	0	0	6	2	#NULL!	4200	#NULL!	2	1020	#NULL!	1	8.1	1	228	2	#NULL!	#NULL!	8	1	140	2	87.6	2	83.8	2	3200	3	702	1	930.9	2	92.6	2	2789.7
1402083	2	0.3	1	1	1	1	0	0	0	0	1	1	0	0	1	0	0	9	2	#NULL!	900	#NULL!	1	7200	#NULL!	2	9.9	1	216	2	#NULL!	#NULL!	10	1	0.2	1	31.3	1	121.8	2	#NULL!	#NULL!	850	1	84.5	1	63.9	2	3345.4
1402087	2	12	3	3	1	1	1	1	1	0	0	0	1	1	0	0	0	19.9	3	4.5	17910	2475	3	1393	#NULL!	1	11	2	339	2	#NULL!	#NULL!	10	1	0.4	1	97.7	2	78.3	2	41	2	646	1	884.9	2	64.1	2	7633.2
1402088	1	1	1	1	1	1	1	1	1	0	0	0	1	0	0	0	0	4.4	1	#NULL!	1012	#NULL!	1	3036	#NULL!	2	11.9	2	167	2	#NULL!	#NULL!	19	2	11.6	2	22.7	1	50	1	120	2	649	1	576	2	61.8	2	6565
1402089	1	9.5	2	1	1	1	1	1	1	0	0	0	1	0	0	0	0	8.7	2	#NULL!	7482	#NULL!	2	1131	#NULL!	1	12.9	2	173	2	#NULL!	#NULL!	63	2	160	2	34.8	1	41.9	1	64	2	781.5	1	78.7	1	6.6	1	5636.4
1402090	2	0.9	1	1	1	1	1	1	1	0	0	0	1	0	0	0	0	7.1	2	#NULL!	5538	#NULL!	2	1136	#NULL!	1	10.6	1	207	2	#NULL!	#NULL!	8	1	8	1	48.1	1	78.3	2	177	2	967.1	1	890.6	2	24.5	2	9681
1402091	2	9	2	1	1	1	1	1	1	0	0	0	1	0	0	0	0	14.2	3	#NULL!	12212	#NULL!	3	1704	#NULL!	2	12.2	2	318	2	#NULL!	#NULL!	98.8213	2	2.2	1	76	2	34	1	83	2	820	1	401.6	2	12.6	1	4099.2
1402096	2	1.5	2	1	1	1	1	1	1	0	0	0	1	0	0	0	0	10.4	2	#NULL!	6240	#NULL!	2	4160	#NULL!	2	10.8	1	195	2	#NULL!	#NULL!	7	1	7	1	94.9	2	41.4	1	80	2	859	1	830.4	2	7.6	1	7042.2
1402097	1	0.4	1	3	1	1	1	1	1	0	0	0	1	0	0	0	0	14.3	2	#NULL!	6864	#NULL!	2	7150	#NULL!	2	10.1	1	464	3	#NULL!	#NULL!	31	2	3	1	50	1	44.1	1	#NULL!	#NULL!	943.7	1	368	2	64.7	2	9662
1402098	2	0.4	1	1	1	1	1	1	1	0	0	0	1	0	0	0	0	10.2	2	#NULL!	4998	#NULL!	2	4896	#NULL!	2	10.3	1	394	2	#NULL!	#NULL!	27	2	13	2	21	1	49.7	1	57	2	659	1	480.4	2	89.6	2	6733
1402099	1	4.5	2	3	1	1	1	1	1	0	0	0	1	0	0	0	0	10.7	2	#NULL!	9630	#NULL!	3	642	#NULL!	1	10.5	1	544	3	#NULL!	#NULL!	70	2	97	2	36.7	1	30.8	1	1320	3	672	1	188.3	2	12.6	1	7719.7
1402100	2	0.5	1	2	1	1	1	1	1	0	0	0	1	0	0	0	1	8.8	2	#NULL!	6512	#NULL!	2	2112	#NULL!	1	7.9	1	501	3	#NULL!	#NULL!	5	1	5.5	1	119.9	2	31.8	1	#NULL!	#NULL!	390.3	1	910.9	2	1.5	1	6141.1
1402101	1	5	2	1	1	1	1	1	1	0	0	0	1	0	0	0	0	6.8	2	#NULL!	6120	#NULL!	2	408	#NULL!	1	10.3	1	199	2	#NULL!	#NULL!	4	1	4.4	1	44	1	18	1	#NULL!	#NULL!	589	1	833.7	2	96.7	2	3343.9
1402102	1	11.5	3	3	1	1	1	1	1	0	0	0	1	0	0	0	0	3.8	1	#NULL!	2584	#NULL!	2	1140	#NULL!	1	15.4	3	393	2	#NULL!	#NULL!	30	2	7.5	1	97.3	2	105.1	2	#NULL!	#NULL!	876.2	1	160.2	2	61.9	2	4379
1402103	2	5.5	2	1	1	1	1	1	1	0	0	0	0	1	0	0	0	15	2	#NULL!	10200	#NULL!	3	4200	#NULL!	2	13.6	2	577	3	#NULL!	#NULL!	39	2	96	2	74.8	2	35.5	1	58	2	914.6	1	371	2	20.3	2	4471.8
1402104	2	2	2	3	1	1	1	1	1	0	0	0	0	1	0	0	0	14.4	2	#NULL!	8640	#NULL!	3	5328	#NULL!	2	10.4	1	346	2	#NULL!	#NULL!	7	1	8	1	54.6	2	24.3	1	#NULL!	#NULL!	522	1	109.9	1	5.9	1	1804.9
1402105	1	2.5	2	1	1	1	1	1	1	0	0	0	0	1	0	0	0	3.9	1	#NULL!	1092	#NULL!	1	2652	#NULL!	1	11.9	2	228	2	#NULL!	#NULL!	9	1	61	2	19.6	1	29.2	1	486	3	624	1	51.1	1	90.4	2	3830.8
1402106	1	10	3	1	1	1	1	1	1	0	0	0	0	0	0	0	0	12.1	2	#NULL!	10648	#NULL!	3	1331	#NULL!	1	14	2	204	2	#NULL!	#NULL!	20	2	59	2	82	2	78.3	2	91	2	938.1	1	801.7	2	11.9	1	814.5
1402107	2	1	1	1	1	1	1	1	1	0	0	0	0	0	0	0	0	15.8	2	#NULL!	9164	#NULL!	3	6320	#NULL!	2	10.5	1	314	2	#NULL!	#NULL!	35	2	31	2	39	1	80	2	80	2	583	1	342.3	2	11.7	1	224
1402109	1	10	3	1	1	1	1	1	1	0	0	0	0	0	0	0	0	4.2	3	#NULL!	3486	#NULL!	2	462	#NULL!	1	14.3	2	164	2	#NULL!	#NULL!	4	1	0.5	1	97.7	2	30.5	1	63	2	504.1	1	280.2	2	62.3	2	6756.7
1402110	2	11	3	1	1	1	1	1	1	0	0	0	0	0	0	0	0	8	2	#NULL!	6720	#NULL!	2	880	#NULL!	1	15.3	3	172	2	#NULL!	#NULL!	16	2	39	2	59.2	2	74.8	2	70	2	973.5	1	101.1	1	79.5	2	1649.6
1402114	2	4	2	1	1	1	1	1	1	0	0	0	0	0	0	0	0	4.7	1	#NULL!	3713	#NULL!	2	846	#NULL!	1	12.2	2	217	2	#NULL!	#NULL!	7	1	46	2	97.7	2	31.4	1	123	2	653	1	712.1	2	53	2	6954.1
1402115	1	7	2	1	1	1	1	1	1	0	0	0	0	0	0	0	0	4.4	1	#NULL!	2728	#NULL!	2	1276	#NULL!	1	11.9	2	205	2	#NULL!	#NULL!	12	2	1.9	1	83.8	2	38.4	1	100	2	971.9	1	150.5	2	23	2	233.7
1402117	1	8	2	1	1	1	1	1	0	0	1	1	0	0	0	0	0	6.1	2	#NULL!	4880	#NULL!	2	610	#NULL!	1	14.6	3	304	2	#NULL!	#NULL!	6	1	3.2	1	78	2	34	1	26	2	854.6	1	568	2	42	2	2405.8
1402118	2	8	2	1	1	1	1	1	0	0	1	0	1	0	0	0	0	5	2	#NULL!	3900	#NULL!	2	1000	#NULL!	1	14	2	275	2	#NULL!	#NULL!	9	1	16	2	24.6	1	34	1	70	2	520.2	1	76.1	1	58.2	2	8748.9
1402119	1	0.1	1	1	1	1	1	1	0	0	0	1	0	0	0	0	0	6.5	2	#NULL!	715	#NULL!	1	5590	#NULL!	2	10.9	1	533	3	#NULL!	#NULL!	64.5963	2	0.4	1	34.4	1	42.1	1	#NULL!	#NULL!	1241.1	2	837.4	2	6.8	1	4007.6
1402120	1	11	3	1	1	1	1	1	0	0	0	0	1	1	0	0	0	12.4	2	#NULL!	11408	#NULL!	3	744	#NULL!	1	14	2	267	2	#NULL!	#NULL!	9	1	20	2	18.9	1	34	1	66	2	493	1	71	1	3.2	1	2285.2
1402121	2	5	2	1	1	1	1	1	0	0	0	0	1	1	0	0	0	10.9	2	#NULL!	8938	#NULL!	3	1308	#NULL!	1	11.5	2	191	2	#NULL!	#NULL!	10	1	6.4	1	29.5	1	47.6	1	172	2	553	1	824.5	2	92.7	2	1578.1
1402122	1	4	2	1	1	1	1	1	0	0	0	0	1	1	0	0	0	13.8	2	#NULL!	12420	#NULL!	3	1242	#NULL!	1	12.2	2	207	2	#NULL!	#NULL!	102.747	2	14.4	2	97.7	2	71	2	68	2	620	1	63.7	1	24.1	2	2996.2
1402123	2	14	3	3	1	1	1	1	0	0	0	0	1	1	0	0	0	3.8	1	#NULL!	1786	#NULL!	2	1900	#NULL!	2	12.6	2	103	1	#NULL!	#NULL!	10	1	76.797	2	97.7	2	78.3	2	#NULL!	#NULL!	1279.1	2	776.5	2	7.9	1	5184.2
1402124	2	1	1	1	1	1	1	1	0	0	0	0	1	0	0	0	0	3.8	1	#NULL!	2128	#NULL!	2	1672	#NULL!	1	12.8	2	153	2	#NULL!	1	12	2	4.7	1	92.2	2	23.1	1	#NULL!	#NULL!	948.2	1	142	2	6.8	1	7222
1402125	1	0.7	1	1	1	1	1	1	0	0	0	0	1	0	0	0	0	17.8	3	#NULL!	3026	#NULL!	2	12460	#NULL!	3	10.5	1	416	2	1	#NULL!	56	2	37.7	2	44	1	47.2	1	#NULL!	#NULL!	782.2	1	993.6	2	40.4	2	482.6
1402126	2	2.5	2	1	1	1	1	1	0	0	0	0	1	0	0	0	0	3.4	1	#NULL!	1632	#NULL!	2	1734	#NULL!	1	11.1	2	289	2	#NULL!	#NULL!	27	2	115	2	32.6	1	22.7	1	#NULL!	#NULL!	339.9	1	563.7	2	50.8	2	8909.9
1402127	1	10	3	1	1	1	1	1	0	0	0	0	1	0	0	0	0	3.2	1	#NULL!	1696	#NULL!	2	1152	#NULL!	1	14.2	2	171	2	#NULL!	#NULL!	12	2	2	1	21.6	1	40.7	1	94	2	586.3	1	250.1	2	74.2	2	9193.5
1402129	1	1	1	1	1	1	1	1	0	0	0	0	1	0	0	0	0	20.3	3	#NULL!	12992	#NULL!	3	5684	#NULL!	2	12	2	632	3	#NULL!	#NULL!	90	2	67.5	2	69.2	2	30.2	1	72	2	1191	2	226.4	2	94.2	2	363.7
1402131	1	10.5	3	1	1	1	1	1	0	0	0	0	1	0	0	0	0	13.5	3	#NULL!	11880	#NULL!	3	1485	#NULL!	1	10.9	1	332	2	#NULL!	#NULL!	47	2	26.6	2	79	2	36	1	62	2	903	1	831.4	2	37.9	2	8396.3
1402132	1	0.4	1	1	1	1	1	1	0	0	0	0	1	0	0	0	0	11.3	2	#NULL!	3164	#NULL!	2	7345	#NULL!	2	12.6	2	670	3	#NULL!	#NULL!	4	1	0.1	1	95.4	2	20.6	1	82	2	979.2	1	98	1	55.8	2	8556.3
1402134	1	2.5	2	1	1	1	1	1	0	0	0	0	1	0	0	0	0	11.4	2	#NULL!	9120	#NULL!	3	1824	#NULL!	1	11.8	2	302	2	#NULL!	#NULL!	16	2	6.3	1	23	1	100.6	2	#NULL!	#NULL!	621.2	1	608.8	2	37.3	2	7362.2
1402135	1	1.5	2	1	1	1	1	1	0	0	0	0	1	0	0	0	0	6.8	2	#NULL!	4556	#NULL!	2	2176	#NULL!	1	11.3	2	241	2	#NULL!	#NULL!	94	2	75	2	40.6	1	32.7	1	#NULL!	#NULL!	519	1	822.6	2	11.2	1	4458.7
1402136	2	1.5	2	1	1	1	1	1	0	0	0	0	1	0	0	0	0	5.9	2	#NULL!	4189	#NULL!	2	1534	#NULL!	1	11.5	2	259	2	#NULL!	#NULL!	10	1	4.3	1	38	1	23	1	194	2	561.2	1	102.1	1	54.2	2	8305.7
1402137	2	0.5	1	1	1	1	1	1	0	0	0	0	1	0	0	0	0	14.8	2	#NULL!	4884	#NULL!	2	9620	#NULL!	2	10.1	1	423	2	#NULL!	#NULL!	27	2	3.7	1	62	2	32	1	#NULL!	#NULL!	824.3	1	470.6	2	0.5	1	271.3
1402138	1	0.1	1	1	1	1	1	1	0	0	0	0	1	0	0	0	0	11	2	#NULL!	3300	#NULL!	2	7590	#NULL!	2	10.5	1	183	2	#NULL!	#NULL!	20	2	31	2	41.1	1	37.2	1	#NULL!	#NULL!	1346.1	2	857.4	2	8.3	1	4425.9
1402139	2	0.5	1	1	1	1	1	1	0	0	0	0	1	0	0	0	0	8.7	2	#NULL!	2436	#NULL!	2	6003	#NULL!	2	9.7	1	466	3	#NULL!	#NULL!	40	2	78.5	2	122.9	2	45.2	1	41	2	1393.4	2	375.6	2	46.5	2	385.5
1402140	1	0.5	1	3	1	1	1	1	0	0	0	0	1	0	0	0	0	14.1	2	#NULL!	11703	#NULL!	3	2125	#NULL!	1	9.5	1	372	2	#NULL!	#NULL!	20	2	7.4	1	92.5	2	92.3	2	#NULL!	#NULL!	864.8	1	342	2	11	1	120.3
1402141	2	0.5	1	2	1	1	1	1	0	0	0	0	1	0	0	0	0	9	2	#NULL!	6120	#NULL!	2	2520	#NULL!	1	10.3	1	505	3	#NULL!	#NULL!	14	2	9.9	1	37.6	1	34.6	1	204	2	398	1	561.9	2	70.3	2	413.7
1402142	2	3	2	1	1	1	1	1	0	0	0	0	1	0	0	0	0	3.3	1	#NULL!	2739	#NULL!	2	462	#NULL!	1	11.4	2	134	1	#NULL!	#NULL!	5	1	24.3	2	71.7	2	80.7	2	#NULL!	#NULL!	670	1	149.1	2	82.8	2	4235.8
1402144	2	4	2	1	1	1	1	1	0	0	0	0	0	1	0	0	0	16.4	3	#NULL!	14104	#NULL!	3	1968	#NULL!	1	13	2	354	2	#NULL!	#NULL!	9	1	45	2	65	2	38	1	74	2	500	1	366.7	2	59.7	2	1478.5
1402146	2	1	1	1	1	1	1	1	0	0	0	0	0	1	0	0	0	11.9	2	#NULL!	9758	#NULL!	3	1666	#NULL!	1	10.7	1	253	2	#NULL!	#NULL!	10	1	1.7	1	58.5	2	22	1	160	2	831.5	1	786.4	2	93.7	2	8679.6
1402147	2	5	2	1	1	1	1	1	0	0	0	0	0	0	0	0	0	3.4	1	#NULL!	2006	#NULL!	2	1054	#NULL!	1	13.9	2	170	2	1	#NULL!	10	1	0.6	1	48.4	1	30.7	1	94	2	516.4	1	333.5	2	8.3	1	456.6
1402148	2	3	2	1	1	1	1	1	0	0	0	0	0	0	0	0	0	2.2	1	#NULL!	1188	#NULL!	1	858	#NULL!	1	11.5	2	262	2	1	#NULL!	15	2	0.1	1	51.1	2	46.6	1	291	2	427.3	1	442.4	2	21.8	2	3449.3
1402149	1	0	1	1	1	1	1	1	0	0	0	0	0	0	0	0	0	5.9	2	#NULL!	2950	#NULL!	2	2655	#NULL!	2	20.7	3	236	2	#NULL!	#NULL!	2	1	1.3	1	37.2	1	75.3	2	#NULL!	#NULL!	986.4	1	793.9	2	88.3	2	5143.5
1402150	2	9.5	2	1	1	1	1	1	0	0	0	0	0	0	0	0	0	5.7	2	#NULL!	4332	#NULL!	2	912	#NULL!	1	13.9	2	52	1	#NULL!	#NULL!	7	1	0.1	1	50	1	26	1	86	2	970.7	1	254	2	97.3	2	410.7
1402151	1	0.3	1	1	1	1	1	1	0	0	0	0	0	0	0	0	0	17	2	#NULL!	4760	#NULL!	2	11730	#NULL!	3	10.6	1	111	1	#NULL!	#NULL!	7	1	0.1	1	41.8	1	19.3	1	109	2	1127.4	2	752.3	2	62	2	3872
1402152	2	0.2	1	1	1	1	1	1	0	0	0	0	0	0	0	0	0	9	2	#NULL!	1260	#NULL!	2	6300	#NULL!	2	9.5	1	214	2	#NULL!	#NULL!	14	2	2	1	30	1	21	1	101	2	764.7	1	450.6	2	5	1	110.8
1402153	2	2.5	2	1	1	1	1	1	0	0	0	0	0	0	0	0	0	6.2	2	#NULL!	2852	#NULL!	2	3100	#NULL!	2	10.3	1	294	2	#NULL!	#NULL!	12	2	100	2	57.6	2	76.8	2	#NULL!	#NULL!	397	1	318.5	2	9.2	1	6207.3
1402154	1	0.4	1	1	1	1	1	1	0	0	0	0	0	0	0	0	0	9.7	2	#NULL!	679	#NULL!	1	8827	#NULL!	2	9.7	1	525	3	#NULL!	#NULL!	6	1	6.2	1	35	1	27	1	179	2	595	1	324.4	2	75.4	2	3583.7
1402155	2	7	2	1	1	1	1	1	0	0	0	0	0	0	0	0	0	18.9	3	#NULL!	15498	#NULL!	3	3024	#NULL!	2	15.3	3	431	2	#NULL!	#NULL!	17	2	4.1	1	95.3	2	42.8	1	106	2	561.8	1	663.3	2	5.2	1	5207.4
1402158	2	0	1	1	1	1	1	1	0	0	0	0	0	0	0	0	0	7.3	2	#NULL!	4161	#NULL!	2	2555	#NULL!	2	14.9	3	306	2	#NULL!	#NULL!	8.8463	1	1	1	54.6	2	49.1	1	#NULL!	#NULL!	922	1	546.7	2	2	1	9629.5
1402159	2	0.7	1	1	1	1	1	1	0	0	0	0	0	0	0	0	0	14.3	2	#NULL!	2288	#NULL!	2	11869	#NULL!	3	11.3	2	335	2	#NULL!	#NULL!	2	1	7.5	1	40.7	1	117.5	2	#NULL!	#NULL!	397	1	612.6	2	86.8	2	137.3
1402160	2	5.5	2	1	1	1	1	1	0	0	0	0	0	0	0	0	0	6.4	2	#NULL!	3840	#NULL!	2	2304	#NULL!	2	12.9	2	139	1	#NULL!	#NULL!	4	1	6.6	1	42	1	24	1	194	2	1404.8	2	175	2	24	2	368.5
1402161	1	1	1	1	1	1	1	1	0	0	0	0	0	0	0	0	0	7.4	2	#NULL!	1184	#NULL!	1	5698	#NULL!	2	12.3	2	266	2	#NULL!	#NULL!	9	1	2	1	32.7	1	34.4	1	#NULL!	#NULL!	573.6	1	163.7	2	67.5	2	981.4
1402162	1	2	2	1	1	1	1	1	0	0	0	0	0	0	0	0	0	12	2	#NULL!	9960	#NULL!	3	1800	#NULL!	1	11.3	2	161	2	#NULL!	#NULL!	7	1	2	1	47	1	32	1	86	2	528	1	858.2	2	23.1	2	1599.9
1402163	2	0.9	1	1	1	1	1	1	0	0	0	0	0	0	0	0	0	6.1	2	#NULL!	2440	#NULL!	2	3599	#NULL!	1	11.3	2	208	2	#NULL!	#NULL!	33	2	25	2	45	1	21.4	1	100	2	397	1	179	2	45.7	2	1734
1402164	2	8	2	1	1	1	1	1	0	0	0	0	0	0	0	0	0	9.1	2	#NULL!	7189	#NULL!	2	1365	#NULL!	1	12.8	2	310	2	#NULL!	#NULL!	6	1	3.8	1	33	1	30	1	#NULL!	#NULL!	762	1	831.1	2	72.3	2	230.1
1402165	2	4	2	1	1	1	1	1	0	0	0	0	0	0	0	0	0	6	2	#NULL!	4740	#NULL!	2	1080	#NULL!	1	13.8	2	209	2	#NULL!	#NULL!	6	1	0.2	1	23	1	44	1	94	2	491	1	818.6	2	13.5	1	175.1
1402166	1	6	2	1	1	1	1	1	0	0	0	0	0	0	0	0	0	5.2	2	#NULL!	3952	#NULL!	2	1040	#NULL!	1	11.7	2	184	2	#NULL!	#NULL!	3	1	14.0219	2	39	1	43	1	#NULL!	#NULL!	479	1	380	2	23.6	2	7230.4
1402167	2	2.5	2	1	1	1	1	1	0	0	0	0	0	0	0	0	0	5.1	2	#NULL!	4284	#NULL!	2	510	#NULL!	1	12.1	2	164	2	#NULL!	#NULL!	19	2	16	2	33.2	1	30.4	1	30	2	467	1	539	2	10.2	1	1419.4
1402169	1	7	2	1	1	1	1	1	0	0	0	0	0	0	0	0	0	4.9	2	#NULL!	3479	#NULL!	2	1078	#NULL!	1	13.5	2	192	2	#NULL!	#NULL!	8	1	1.5	1	24.2	1	37.2	1	93	2	902	1	70.1	1	1.2	1	8135.2
1402170	2	0.2	1	1	1	1	1	1	0	0	0	0	0	0	0	0	0	15.9	2	#NULL!	9699	#NULL!	3	5883	#NULL!	2	9.7	1	390	2	#NULL!	#NULL!	22.6227	2	4	1	24.8	1	49	1	#NULL!	#NULL!	964.3	1	776.1	2	13.4	1	8471.1
1402171	1	0.1	1	1	1	1	1	1	0	0	0	0	0	0	0	0	0	11.2	2	#NULL!	1792	#NULL!	2	8064	#NULL!	2	7.3	1	634	3	#NULL!	#NULL!	53.958	2	0.1	1	81.5	2	46.8	1	#NULL!	#NULL!	462.7	1	257.9	2	3.6	1	6340.3
1402173	1	0.1	1	1	1	1	1	1	0	0	0	0	0	0	0	0	0	6.4	2	#NULL!	2176	#NULL!	2	4160	#NULL!	2	9.6	1	514	3	#NULL!	#NULL!	8	1	0.1	1	63.1	2	49.7	1	#NULL!	#NULL!	861.8	1	847.3	2	7.8	1	7914
1402174	2	1.5	2	1	1	1	1	1	0	0	0	0	0	0	0	0	0	6	2	#NULL!	1440	#NULL!	1	4260	#NULL!	2	10.4	1	152	2	#NULL!	#NULL!	10	1	21.8	2	57.6	2	33	1	#NULL!	#NULL!	586.5	1	99.5	1	4.3	1	7179.6
1402175	1	2.5	2	1	1	1	1	1	0	0	0	0	0	0	0	0	0	16.4	2	#NULL!	14104	#NULL!	3	1640	#NULL!	1	10.8	1	246	2	#NULL!	#NULL!	23	2	0.9	1	43.8	1	44.1	1	93	2	915.6	1	255.4	2	88.6	2	1711.6
1402176	2	0.9	1	1	1	1	1	1	0	0	0	0	0	0	0	0	0	11.1	2	#NULL!	7215	#NULL!	2	3330	#NULL!	1	10	1	365	2	#NULL!	#NULL!	7	1	3.2	1	22.5	1	31.9	1	99	2	1253.2	2	646	2	1.9	1	1480
1402177	2	0.7	1	1	1	1	1	1	0	0	0	0	0	0	0	0	0	9.2	2	#NULL!	6440	#NULL!	2	2484	#NULL!	1	10.4	1	508	3	#NULL!	#NULL!	6	1	9	1	48.4	1	23.2	1	#NULL!	#NULL!	560.7	1	343.3	2	2.8	1	137.9
1402178	2	3	2	2	1	1	1	1	0	0	0	0	0	0	0	0	0	9.1	2	#NULL!	5915	#NULL!	2	2730	#NULL!	1	10.8	1	507	3	#NULL!	#NULL!	67	2	95	2	85	2	18.7	1	#NULL!	#NULL!	570	1	507.9	2	0.4	1	7321.3
1402179	1	1	1	1	1	1	1	1	0	0	0	0	0	0	0	0	0	6.6	2	#NULL!	4290	#NULL!	2	1848	#NULL!	1	10.9	1	321	2	#NULL!	#NULL!	108.317	2	3	1	42.4	1	28.9	1	131	2	912.6	1	961.9	2	81.3	2	3299.4
1402180	2	0.3	1	3	1	1	1	1	0	0	0	0	0	0	0	0	0	10.3	2	#NULL!	3418	#NULL!	2	1373	#NULL!	1	10.9	1	795	3	#NULL!	#NULL!	73.5878	2	138.469	2	33.8	1	64.2	2	#NULL!	#NULL!	970.7	1	945.7	2	74.8	2	9323
1402181	2	12	3	1	1	1	1	1	0	0	0	0	0	0	0	0	0	3.7	1	#NULL!	2368	#NULL!	2	1147	#NULL!	1	14.1	2	182	2	#NULL!	#NULL!	13	2	14.3	2	31	1	24	1	122	2	637	1	961.8	2	85	2	3835.1
1402182	1	6	2	1	1	1	1	1	0	0	0	0	0	0	0	0	0	2.8	1	#NULL!	1372	#NULL!	1	1400	#NULL!	1	12.3	2	182	2	#NULL!	#NULL!	22	2	0.1	1	72	2	25.8	1	268	2	509	1	304.8	2	50	2	913.3
1402183	1	1	1	1	1	1	1	1	0	0	0	0	0	0	0	0	0	4.8	1	#NULL!	720	#NULL!	1	3840	#NULL!	2	9.9	1	158	2	#NULL!	#NULL!	28	2	2.5	1	116.9	2	20.2	1	193	2	1166.9	2	568.3	2	60.9	2	197.1
1402186	1	5.5	2	1	1	1	1	0	1	0	0	0	1	0	0	0	0	6.5	2	#NULL!	4160	#NULL!	2	1365	#NULL!	1	16.3	3	169	2	#NULL!	#NULL!	35	2	150	2	43.4	1	19.5	1	162	2	868.4	1	356.9	2	13.7	1	8334.2
1402187	2	7.4	2	1	1	1	1	0	1	0	0	0	1	0	0	0	0	5.4	2	#NULL!	4860	#NULL!	2	486	#NULL!	1	13.4	2	191	2	#NULL!	#NULL!	4	1	51	2	80.7	2	39.6	1	#NULL!	#NULL!	752.1	1	56.8	1	3.9	1	761.6
1402188	2	2.5	2	1	1	1	1	0	1	0	0	0	1	0	0	0	0	10.2	2	#NULL!	7344	#NULL!	2	2448	#NULL!	1	10.6	1	193	2	#NULL!	#NULL!	18	2	28	2	34.1	1	28.5	1	#NULL!	#NULL!	553.1	1	112.1	1	93.5	2	361.7
1402189	2	5	2	1	1	1	1	0	1	0	0	0	1	0	0	0	1	4.4	1	#NULL!	2552	#NULL!	2	1584	#NULL!	1	12.5	2	98	1	#NULL!	#NULL!	48	2	150	2	96.1	2	41.9	1	#NULL!	#NULL!	725.3	1	860.2	2	32	2	183.2
1402191	2	6	2	1	1	1	1	0	1	0	0	0	1	0	0	0	0	12.8	3	#NULL!	9856	#NULL!	3	1280	#NULL!	1	12.8	2	187	2	#NULL!	#NULL!	78	2	150	2	22	1	55.1	2	70	2	397	1	502.8	2	52.1	2	371.9
1402192	1	12	3	1	1	1	1	0	1	0	0	0	1	0	0	0	0	8.3	2	#NULL!	6889	#NULL!	2	1162	#NULL!	1	13.9	2	239	2	#NULL!	#NULL!	6	1	94	2	25.9	1	44.6	1	48	2	600	1	938.2	2	22.1	2	2427.1
1402193	2	5.9	2	1	1	1	1	0	1	0	0	0	1	0	0	0	1	8.1	2	#NULL!	5184	#NULL!	2	1701	#NULL!	1	12.1	2	274	2	#NULL!	#NULL!	5	1	55	2	97.3	2	31.2	1	#NULL!	#NULL!	550.7	1	619.7	2	79.3	2	1893.8
1402194	1	3	2	1	1	1	1	0	1	0	0	0	1	0	0	0	0	6.6	2	#NULL!	5346	#NULL!	2	1188	#NULL!	1	12.1	2	140	1	#NULL!	#NULL!	6	1	1	1	23	1	78.3	2	#NULL!	#NULL!	1158.6	2	64.9	1	29.5	2	6611.7
1402195	2	3	2	1	1	1	1	0	1	0	0	0	1	0	0	0	0	8.8	2	#NULL!	7744	#NULL!	2	968	#NULL!	1	11.4	2	260	2	#NULL!	#NULL!	8	1	4	1	43	1	40	1	103	2	496	1	630.4	2	9	1	5117.7
1402196	2	1	1	1	1	1	1	0	1	0	0	0	1	0	0	0	0	6.1	2	#NULL!	4026	#NULL!	2	1769	#NULL!	1	11.5	2	168	2	#NULL!	#NULL!	11	2	0.8	1	63.4	2	40.4	1	#NULL!	#NULL!	962.8	1	107.5	1	74.2	2	8206.7
1402197	1	0.7	1	2	1	1	1	0	1	0	0	0	1	0	0	0	0	11.6	2	#NULL!	2436	#NULL!	2	7772	#NULL!	2	7.4	1	586	3	#NULL!	#NULL!	37	2	34	2	42.2	1	44.1	1	94	2	485	1	504.3	2	40	2	441.4
1402198	2	3	2	1	1	1	1	0	1	0	0	0	1	0	0	0	0	2.7	1	#NULL!	1674	#NULL!	2	756	#NULL!	1	11.9	2	93	1	#NULL!	#NULL!	10	1	6	1	97.7	2	34	1	122	2	1484.5	2	988.4	2	1.2	1	5713.8
1402199	2	2	2	1	1	1	1	0	1	0	0	0	1	0	0	0	0	3.6	1	#NULL!	2664	#NULL!	2	720	#NULL!	1	12.1	2	152	2	#NULL!	#NULL!	70.4752	2	1.6	1	30.5	1	39.7	1	#NULL!	#NULL!	496	1	922.8	2	12.8	1	4592.5
1402200	2	0.5	1	1	1	1	1	0	1	0	0	0	1	0	0	0	0	3.6	1	6	1908	600	2	1368	#NULL!	1	9.4	1	279	2	#NULL!	#NULL!	6	1	47	2	43.3	1	39.9	1	#NULL!	#NULL!	800	1	117.1	1	12.8	1	6708.4
1402201	2	10	3	1	1	1	1	0	1	0	0	0	0	1	0	0	0	5.8	2	#NULL!	4930	#NULL!	2	754	#NULL!	1	12.2	2	231	2	#NULL!	#NULL!	8	1	4.4	1	82.2	2	38.1	1	#NULL!	#NULL!	1102.7	2	564.9	2	24.8	2	9184
1402202	2	3.9	2	1	1	1	1	0	1	0	0	0	0	0	0	0	0	11.3	2	#NULL!	3842	#NULL!	2	5876	#NULL!	2	14.8	3	453	3	1	#NULL!	1	1	0.1	1	33	1	31	1	#NULL!	#NULL!	397	1	730.1	2	3.1	1	7810
1402204	2	3.9	2	1	1	1	1	0	1	0	0	0	0	0	0	0	0	6.5	2	#NULL!	5200	#NULL!	2	1300	#NULL!	1	11.4	2	223	2	#NULL!	#NULL!	3	1	27	2	122.2	2	45.3	1	#NULL!	#NULL!	623	1	313.1	2	2.1	1	5767.7
1402208	2	0.8	1	1	1	1	1	0	1	0	0	0	0	0	0	0	0	7.9	2	#NULL!	5530	#NULL!	2	2212	#NULL!	1	12.5	2	401	2	#NULL!	#NULL!	7	1	4.2	1	41.7	1	35	1	#NULL!	#NULL!	1310	2	61	1	76.9	2	465.7
1402209	2	1.5	2	1	1	1	1	0	1	0	0	0	0	0	0	0	0	7.2	2	#NULL!	5688	#NULL!	2	1224	#NULL!	1	12.1	2	267	2	#NULL!	#NULL!	7	1	3.4	1	26.1	1	146.9	2	#NULL!	#NULL!	508	1	279.2	2	3	1	3422.1
1402210	2	3	2	1	1	1	1	0	1	0	0	0	0	0	0	0	0	5.8	2	#NULL!	4698	#NULL!	2	812	#NULL!	1	12.7	2	274	2	#NULL!	#NULL!	4	1	1.4	1	46	1	26	1	149	2	522	1	403	2	11.5	1	6049.3
1402211	2	11	3	1	1	1	1	0	1	0	0	0	0	0	0	0	0	5.4	2	#NULL!	4374	#NULL!	2	810	#NULL!	1	12.6	2	201	2	#NULL!	#NULL!	11	2	10	1	53.5	2	42.6	1	#NULL!	#NULL!	756.6	1	94.7	1	13.8	1	97.1
1402213	2	1	1	1	1	1	1	0	1	0	0	0	0	0	0	0	0	5	2	#NULL!	1250	#NULL!	1	3500	#NULL!	2	10.8	1	216	2	#NULL!	#NULL!	6	1	106.686	2	82.4	2	59.4	2	93	2	922.3	1	165	2	69.9	2	3541.9
1402214	2	3	2	1	1	1	1	0	1	0	0	0	0	0	0	0	0	7.4	2	#NULL!	5550	#NULL!	2	1332	#NULL!	1	10.8	1	295	2	#NULL!	#NULL!	6	1	0.2	1	41.4	1	48.2	1	#NULL!	#NULL!	1242.5	2	797.9	2	4.6	1	3271.7
1402215	2	3	2	1	1	1	1	0	1	0	0	0	0	0	0	0	0	2.7	1	#NULL!	81	#NULL!	1	2619	#NULL!	1	8.2	1	47	1	#NULL!	#NULL!	120	2	2.2	1	49.1	1	29.3	1	71	2	895	1	176	2	9.9	1	6037.9
1402221	1	6	2	1	1	1	1	0	0	0	1	0	1	0	0	0	0	15.1	3	#NULL!	12986	#NULL!	3	1661	#NULL!	2	8.1	1	191	2	#NULL!	#NULL!	92	2	150	2	40.4	1	43.4	1	#NULL!	#NULL!	556.6	1	446.9	2	5	1	385.7
1402222	2	0.9	1	1	1	1	1	0	0	0	1	0	0	0	0	0	0	5.4	2	#NULL!	4050	#NULL!	2	972	#NULL!	1	12.8	2	163	2	#NULL!	#NULL!	9	1	63	2	20.8	1	46.8	1	1080	3	550	1	723.6	2	80.5	2	105.2
1402223	2	8	2	1	1	1	1	0	0	0	0	1	0	0	0	0	0	6	2	#NULL!	4740	#NULL!	2	960	#NULL!	1	12.8	2	119	1	#NULL!	#NULL!	33	2	82	2	26	1	28	1	#NULL!	#NULL!	506	1	483.1	2	0.4	1	493.9
1402224	2	12	3	3	1	1	1	0	0	0	0	0	1	1	0	0	1	21.4	3	#NULL!	16692	#NULL!	3	3210	#NULL!	2	17.6	3	303	2	#NULL!	#NULL!	113.26	2	21.4462	2	27.6	1	80.4	2	#NULL!	#NULL!	543	1	646	2	0.7	1	5636.3
1402225	1	0.2	1	1	1	1	1	0	0	0	0	0	1	0	0	0	0	9	2	#NULL!	900	#NULL!	1	7830	#NULL!	2	12.1	2	325	2	#NULL!	#NULL!	5	1	0.9	1	61.8	2	19.8	1	70	2	834.7	1	826.6	2	36.7	2	616
1402226	1	1.5	2	1	1	1	1	0	0	0	0	0	1	0	0	0	0	7.5	2	#NULL!	5025	#NULL!	2	2400	#NULL!	1	13.2	2	228	2	#NULL!	#NULL!	13	2	150	2	38.7	1	78.3	2	64	2	1152.1	2	99.4	1	3.7	1	171.1
1402227	2	1.5	2	1	1	1	1	0	0	0	0	0	1	0	0	0	0	4.2	1	#NULL!	2772	#NULL!	2	1344	#NULL!	1	10.4	1	172	2	#NULL!	#NULL!	16	2	85	2	33	1	34	1	80	2	397	1	87.4	1	5.5	1	6364.7
1402228	2	1	1	1	1	1	1	0	0	0	0	0	1	0	0	0	0	23.6	3	#NULL!	19116	#NULL!	3	4012	#NULL!	2	10.8	1	623	3	#NULL!	#NULL!	10	1	150	2	61.4	2	31.6	1	66	2	567.8	1	92.9	1	73.2	2	2826.2
1402229	2	9.7	2	1	1	1	1	0	0	0	0	0	1	0	0	0	0	6.7	2	#NULL!	5963	#NULL!	2	670	#NULL!	1	12.2	2	232	2	#NULL!	#NULL!	5	1	0.2	1	43.4	1	97.5	2	#NULL!	#NULL!	492	1	473.2	2	94.6	2	1472.2
1402230	2	2	2	1	1	1	1	0	0	0	0	0	1	0	0	0	0	13.5	2	#NULL!	9180	#NULL!	3	4050	#NULL!	2	10.1	1	202	2	#NULL!	#NULL!	70	2	68	2	74.7	2	21.5	1	#NULL!	#NULL!	1400.1	2	77.5	1	55.6	2	7265.8
1402231	2	0.6	1	1	1	1	1	0	0	0	0	0	0	0	0	0	0	4	1	8.3	2000	581	2	1880	#NULL!	1	10.9	1	85	1	#NULL!	1	10	1	22	2	42.4	1	30.4	1	#NULL!	#NULL!	1158.9	2	815.5	2	36	2	7865.1
1402232	1	8	2	1	1	1	1	0	0	0	0	0	0	0	0	0	0	12.2	2	#NULL!	10736	#NULL!	3	1220	#NULL!	1	12.5	2	164	2	#NULL!	#NULL!	25	2	70	2	31.6	1	34.2	1	263	2	577.8	1	421.2	2	65.8	2	2236.8
1402233	2	2	2	1	1	1	1	0	0	0	0	0	0	0	0	0	0	5.5	2	#NULL!	4345	#NULL!	2	935	#NULL!	1	11.3	2	206	2	#NULL!	#NULL!	6	1	66	2	134.1	2	78.3	2	154	2	708.4	1	431.6	2	10.1	1	3041.1
1402234	2	0.8	1	1	1	1	1	0	0	0	0	0	0	0	0	0	0	8.4	2	#NULL!	1764	#NULL!	2	6384	#NULL!	2	10.6	1	308	2	#NULL!	#NULL!	30	2	12	2	72.1	2	40.4	1	76	2	628	1	91.9	1	69.8	2	1992.7
1402235	2	0.5	1	1	1	1	1	0	0	0	0	0	0	0	0	0	0	4.1	1	#NULL!	738	#NULL!	1	3280	#NULL!	1	10.6	1	185	2	#NULL!	#NULL!	5	1	0.1	1	90.5	2	48.4	1	#NULL!	#NULL!	636.2	1	541.3	2	10.6	1	7407.3
1402236	1	10	3	1	1	1	0	1	1	0	0	1	0	0	0	0	0	5.3	2	#NULL!	4399	#NULL!	2	795	#NULL!	1	13.8	2	343	2	#NULL!	#NULL!	8	1	8.8	1	65.7	2	43.7	1	50	2	619.2	1	265.7	2	27.9	2	2375.8
1402237	1	1	1	3	1	1	0	1	1	0	0	0	1	0	0	0	0	21.1	3	#NULL!	12871	#NULL!	3	5908	#NULL!	2	11.9	2	292	2	#NULL!	#NULL!	50	2	74	2	54.4	2	27.6	1	53	2	959.8	1	965.7	2	7.3	1	742.4
1402238	1	1	1	1	1	1	0	1	1	0	0	0	1	0	0	0	0	5.2	2	#NULL!	1092	#NULL!	1	4004	#NULL!	2	12.1	2	155	2	#NULL!	#NULL!	5	1	1.2	1	30.3	1	42.8	1	180	2	497.7	1	263.9	2	13.1	1	256.6
1402239	2	6	2	1	1	1	0	1	1	0	0	0	1	0	0	0	0	7.8	2	#NULL!	6708	#NULL!	2	780	#NULL!	1	11	2	254	2	#NULL!	#NULL!	6	1	0.1	1	97.7	2	30.8	1	#NULL!	#NULL!	951.7	1	473.9	2	4.9	1	8866.3
1402240	1	3	2	1	1	1	0	1	1	0	0	0	1	0	0	0	0	7.8	2	#NULL!	5538	#NULL!	2	1638	#NULL!	1	9.4	1	202	2	#NULL!	#NULL!	4	1	1	1	96	2	48.1	1	#NULL!	#NULL!	871.4	1	272.9	2	37.1	2	8244.8
1402241	1	5	2	1	1	1	0	1	1	0	0	0	0	0	0	0	0	14.7	2	#NULL!	12054	#NULL!	3	2205	#NULL!	2	12.7	2	395	2	#NULL!	#NULL!	4	1	0.1	1	61.6	2	50.3	2	#NULL!	#NULL!	874.4	1	104.5	1	10.1	1	201.2
1402242	1	1.5	2	1	1	1	0	1	1	0	0	0	0	0	0	0	0	13.1	2	#NULL!	9956	#NULL!	3	2882	#NULL!	1	12	2	215	2	#NULL!	#NULL!	8	1	16	2	45.3	1	35.6	1	#NULL!	#NULL!	1410.2	2	950.2	2	51.9	2	2160.1
1402243	2	0.9	1	3	1	1	0	1	1	0	0	0	0	0	0	0	0	15.1	2	#NULL!	6946	#NULL!	2	7399	#NULL!	2	9.5	1	539	3	#NULL!	#NULL!	85	2	2.5	1	46	1	29	1	49	2	1490.8	2	810.3	2	96.9	2	2282.1
1402246	2	3	2	1	1	1	0	1	0	0	0	0	1	0	0	0	0	9.5	2	#NULL!	7790	#NULL!	2	1520	#NULL!	1	12	2	328	2	#NULL!	#NULL!	15	2	57	2	59	2	31	1	125	2	524	1	925.3	2	9.6	1	4372.6
1402247	2	0.2	1	1	1	1	0	1	0	0	0	0	1	0	0	0	0	10	2	#NULL!	2300	#NULL!	2	6900	#NULL!	2	9.1	1	536	3	#NULL!	#NULL!	3	1	0.1	1	28.8	1	109.6	2	110	2	927	1	828.4	2	12.4	1	4325.2
1402248	2	0.1	1	1	1	1	0	1	0	0	0	0	1	0	0	0	0	5.9	2	#NULL!	1298	#NULL!	2	4484	#NULL!	2	9.5	1	199	2	#NULL!	#NULL!	21.2364	2	1.3	1	64	2	35	1	#NULL!	#NULL!	546	1	258.4	2	9.3	1	5314.4
1402250	1	7	2	1	1	1	0	1	0	0	0	0	0	0	0	0	0	3.7	1	#NULL!	1887	#NULL!	2	1813	#NULL!	2	11.8	2	82	1	#NULL!	1	10	1	1.6	1	48.6	1	38.9	1	245	2	423	1	54.3	1	32.4	2	264.4
1402251	2	6	2	1	1	1	0	1	0	0	0	0	0	0	0	0	0	15.3	3	#NULL!	10710	#NULL!	3	4437	#NULL!	2	14.6	3	304	2	#NULL!	#NULL!	27	2	51	2	22.7	1	38.6	1	#NULL!	#NULL!	534	1	109.3	1	11.9	1	3812.9
1402252	2	0.3	1	1	1	1	0	1	0	0	0	0	0	0	0	0	0	17.4	2	#NULL!	12180	#NULL!	3	4524	#NULL!	2	10.5	1	400	2	#NULL!	#NULL!	13	2	7.6	1	139.4	2	22.9	1	126	2	695.7	1	299.4	2	5.3	1	6219
1402253	2	3.5	2	3	1	1	0	1	0	0	0	0	0	0	0	0	0	5.5	2	#NULL!	1100	#NULL!	1	3575	#NULL!	2	10	1	181	2	#NULL!	#NULL!	8	1	3.3	1	46.6	1	18.4	1	56	2	520	1	687.9	2	66.7	2	5949.1
1402254	2	1.2	2	1	1	1	0	1	0	0	0	0	0	0	0	0	0	5.4	2	#NULL!	4266	#NULL!	2	1080	#NULL!	1	7.8	1	676	3	#NULL!	#NULL!	22	2	4.9	1	53.5	2	38.8	1	77	2	968.4	1	85.5	1	7.2	1	9854.6
1402255	2	12	3	2	1	1	0	0	1	0	0	0	1	1	0	0	0	10	2	#NULL!	6900	#NULL!	2	3000	#NULL!	2	15.2	3	332	2	#NULL!	#NULL!	13	2	0.1	1	40	1	23.1	1	#NULL!	#NULL!	397	1	72.2	1	8.9	1	6988.2
1402256	2	1	1	1	1	1	0	0	1	0	0	0	1	0	0	0	0	6.8	2	#NULL!	5780	#NULL!	2	952	#NULL!	1	13.9	2	183	2	#NULL!	1	5	1	2.8	1	38.3	1	40.5	1	#NULL!	#NULL!	564.3	1	897.3	2	4.8	1	8555
1402257	1	8	2	1	1	1	0	0	1	0	0	0	1	0	0	0	0	10.2	2	#NULL!	9588	#NULL!	3	612	#NULL!	1	13.4	2	165	2	#NULL!	#NULL!	4	1	0.6	1	46	1	36.9	1	#NULL!	#NULL!	654.3	1	566.7	2	6.2	1	397.1
1402258	1	4	2	1	1	1	0	0	1	0	0	0	1	0	0	0	0	13.9	2	#NULL!	12649	#NULL!	3	834	#NULL!	1	12.2	2	286	2	#NULL!	#NULL!	16	2	3.3	1	78.8	2	33	1	#NULL!	#NULL!	980.3	1	387.6	2	90.6	2	1427.6
1402259	1	7.4	2	3	1	1	0	0	1	0	0	0	1	0	0	0	0	6.6	2	#NULL!	4950	#NULL!	2	1452	#NULL!	1	12.6	2	240	2	#NULL!	#NULL!	7	1	0.1	1	34.7	1	45.7	1	398	3	633	1	469.5	2	41.7	2	599.5
1402260	1	1	1	1	1	1	0	0	1	0	0	0	1	0	0	0	0	5.3	2	#NULL!	3551	#NULL!	2	1537	#NULL!	1	11.4	2	151	2	#NULL!	#NULL!	3	1	10	1	37	1	22	1	#NULL!	#NULL!	443	1	583.7	2	79	2	6997.5
1402261	1	6	2	1	1	1	0	0	1	0	0	0	0	0	0	0	0	3.9	1	#NULL!	2964	#NULL!	2	936	#NULL!	1	12.1	2	140	1	#NULL!	1	4	1	2.9	1	34.3	1	39.1	1	#NULL!	#NULL!	818.9	1	599	2	4.5	1	556
1402262	1	0.4	1	3	1	1	0	0	1	0	0	0	0	0	0	0	0	11	2	#NULL!	3960	#NULL!	2	6270	#NULL!	2	8.7	1	645	3	#NULL!	#NULL!	15	2	7.5	1	49	1	46	1	#NULL!	#NULL!	1404.6	2	479.6	2	63.9	2	7342.4
1402263	1	3	2	1	1	1	0	0	1	0	0	0	0	0	0	0	0	4.5	1	#NULL!	4050	#NULL!	2	405	#NULL!	1	11.9	2	182	2	#NULL!	#NULL!	12	2	7.5	1	109	2	97.7	2	#NULL!	#NULL!	913.6	1	767.7	2	1.3	1	6632.5
1402264	1	11	3	1	1	1	0	0	0	0	0	0	1	1	0	0	0	10.8	2	#NULL!	8856	#NULL!	3	1296	#NULL!	1	14	2	222	2	#NULL!	#NULL!	5	1	0.1	1	26	1	35.9	1	65	2	462	1	246.6	2	22.3	2	9226.6
1402265	1	1	1	3	1	0	1	1	1	0	0	0	1	1	0	0	0	16	2	#NULL!	6240	#NULL!	2	9120	#NULL!	2	11.6	2	324	2	#NULL!	#NULL!	16	2	60	2	20	1	42	1	#NULL!	#NULL!	849	1	413.1	2	85.5	2	3093.2
1402266	1	12	3	1	1	0	1	1	1	0	0	0	1	0	0	0	0	5.8	2	#NULL!	3190	#NULL!	2	2320	#NULL!	2	13.6	2	266	2	#NULL!	#NULL!	3	1	0.1	1	110.6	2	35.3	1	95	2	624	1	851.1	2	5.9	1	5426.7
1402270	1	13	3	3	1	0	1	1	0	0	0	0	1	1	0	0	0	5.9	2	#NULL!	3481	#NULL!	2	2301	#NULL!	2	13.4	2	383	2	#NULL!	#NULL!	65.8387	2	56	2	44	1	31	1	#NULL!	#NULL!	648	1	375.3	2	78.1	2	233.4
1402272	1	4	2	1	1	0	1	1	0	0	0	0	1	0	0	0	0	9.4	2	#NULL!	3760	#NULL!	2	5358	#NULL!	2	12.3	2	434	2	#NULL!	#NULL!	83	2	96	2	40.8	1	49.7	1	69	2	928.6	1	65.8	1	12.9	1	4480.8
1402273	1	4.4	2	1	1	0	1	1	0	0	0	0	1	0	0	0	0	9.3	2	#NULL!	5859	#NULL!	2	2883	#NULL!	2	12.7	2	290	2	#NULL!	#NULL!	37	2	150	2	96.2	2	26.3	1	35	2	917.7	1	465.8	2	59.7	2	542.7
1402274	2	1	1	1	1	0	1	1	0	0	0	0	1	0	0	0	0	15	2	#NULL!	7650	#NULL!	2	7200	#NULL!	2	11.1	2	311	2	#NULL!	#NULL!	35	2	130	2	63.6	2	49.1	1	58	2	947.2	1	698.5	2	1.2	1	104.3
1402276	2	6.4	2	1	1	0	1	1	0	0	0	0	1	0	0	0	0	10.5	2	#NULL!	7140	#NULL!	2	2835	#NULL!	2	13.2	2	327	2	#NULL!	#NULL!	37	2	69	2	30	1	23	1	201	2	403	1	51.8	1	13.3	1	8416
1402277	2	2	2	1	1	0	1	1	0	0	0	0	1	0	0	0	0	7.9	2	#NULL!	4266	#NULL!	2	3634	#NULL!	2	11.9	2	225	2	#NULL!	#NULL!	17	2	9.7	1	31	1	78.3	2	72	2	702.6	1	77.8	1	97.3	2	658.4
1402278	1	6	2	1	1	0	1	1	0	0	0	0	1	0	0	0	0	7.2	2	#NULL!	3024	#NULL!	2	3744	#NULL!	2	14	2	314	2	#NULL!	#NULL!	3	1	0.1	1	29	1	60.7	2	117	2	586	1	327.7	2	36.7	2	622
1402279	1	1	1	1	1	0	1	1	0	0	0	0	1	0	0	0	0	6.9	2	#NULL!	2898	#NULL!	2	3657	#NULL!	2	11.9	2	360	2	#NULL!	#NULL!	18	2	2	1	82.5	2	115.3	2	#NULL!	#NULL!	600.8	1	372.6	2	23.4	2	7408.8
1402280	1	0.4	1	1	1	0	1	1	0	0	0	0	1	0	0	0	0	6.7	2	#NULL!	2211	#NULL!	2	4154	#NULL!	2	11.8	2	270	2	#NULL!	#NULL!	3	1	3.6	1	51	2	26	1	125	2	556	1	739.5	2	21.3	2	6959
1402281	2	8.5	2	1	1	0	1	1	0	0	0	0	0	1	0	0	0	10.8	2	#NULL!	4320	#NULL!	2	4320	#NULL!	2	12.3	2	231	2	#NULL!	#NULL!	14	2	0.6	1	73	2	18.4	1	230	2	522.9	1	396.7	2	25.2	2	8788
1402282	1	0.1	1	1	1	0	1	1	0	0	0	0	0	0	0	0	1	6.7	2	#NULL!	1474	#NULL!	2	5226	#NULL!	2	11.4	2	407	2	#NULL!	#NULL!	83.5095	2	0.4	1	40	1	22	1	#NULL!	#NULL!	1377.5	2	488.5	2	67.7	2	478.4
1402283	2	10	3	1	1	0	1	1	0	0	0	0	0	0	0	0	0	9.7	2	#NULL!	4753	#NULL!	2	3977	#NULL!	2	11.9	2	266	2	#NULL!	#NULL!	4	1	0.1	1	29.8	1	28.1	1	85	2	610.4	1	618.6	2	8.2	1	29300
1402284	2	11.5	3	1	1	0	1	1	0	0	0	0	0	0	0	0	0	8.3	2	#NULL!	5727	#NULL!	2	2490	#NULL!	2	13.4	2	193	2	#NULL!	#NULL!	83	2	57	2	65	2	30	1	172	2	920.1	1	705.6	2	11	1	115.8
1402285	2	0.4	1	1	1	0	1	1	0	0	0	0	0	0	0	0	0	14.3	2	#NULL!	5291	#NULL!	2	8151	#NULL!	2	11.9	2	300	2	#NULL!	#NULL!	4	1	8.1	1	34	1	27.7	1	117	2	487	1	554.9	2	0.05	1	6012.5
1402286	1	5	2	1	1	0	1	1	0	0	0	0	0	0	0	0	0	10	2	#NULL!	3900	#NULL!	2	5600	#NULL!	2	11.8	2	458	3	#NULL!	#NULL!	7	1	1	1	97.6	2	42.3	1	72	2	444	1	702.8	2	80	2	2529.8
1402287	2	0	1	1	1	0	1	1	0	0	0	0	0	0	0	0	0	8.7	2	#NULL!	4698	#NULL!	2	3654	#NULL!	2	12.3	2	285	2	#NULL!	#NULL!	13.5	2	0.9	1	35.5	1	44.6	1	#NULL!	#NULL!	1206.5	2	642.7	2	47.3	2	8730.9
1402288	1	1.7	2	1	1	0	1	1	0	0	0	0	0	0	0	0	0	8.5	2	#NULL!	4165	#NULL!	2	4080	#NULL!	2	11.8	2	237	2	#NULL!	#NULL!	20	2	7	1	101.8	2	28.5	1	#NULL!	#NULL!	624.2	1	742.7	2	4.1	1	490.1
1402289	1	8	2	1	1	0	1	1	0	0	0	0	0	0	0	0	0	8.4	2	#NULL!	3108	#NULL!	2	4956	#NULL!	2	11.2	2	318	2	#NULL!	#NULL!	8	1	0.1	1	59	2	46	1	210	2	522	1	64.3	1	2.2	1	5483.3
1402290	1	0.2	1	3	1	0	1	1	0	0	0	0	0	0	0	0	0	7.4	2	#NULL!	3108	#NULL!	2	4070	#NULL!	2	11.1	2	651	3	#NULL!	#NULL!	64	2	109	2	23	1	18	1	#NULL!	#NULL!	1460.5	2	155	2	22.6	2	5121.3
1402291	2	0	1	2	1	0	1	1	0	0	0	0	0	0	0	0	0	6.6	2	#NULL!	1914	#NULL!	2	4290	#NULL!	2	9.4	1	450	2	#NULL!	#NULL!	106.802	2	0.8	1	38	1	25	1	89	2	470	1	228	2	59.6	2	495.9
1402292	1	7	2	1	1	0	1	1	0	0	0	0	0	0	0	0	0	5.7	2	#NULL!	3705	#NULL!	2	1767	#NULL!	2	12.8	2	186	2	#NULL!	#NULL!	8	1	1.2	1	68	2	18	1	722	3	515	1	924.5	2	36.6	2	5491.3
1402293	2	7	2	1	1	0	1	0	1	0	0	0	1	0	0	0	0	9	2	#NULL!	6300	#NULL!	2	2430	#NULL!	2	14.5	2	308	2	#NULL!	#NULL!	2	1	0.2	1	35.7	1	48.1	1	#NULL!	#NULL!	627	1	166.6	2	40	2	9294.2
1402294	2	6	2	1	1	0	1	0	1	0	0	0	1	0	0	0	0	6.9	2	#NULL!	4692	#NULL!	2	2070	#NULL!	2	12.8	2	424	2	#NULL!	#NULL!	5	1	1.1	1	38	1	26	1	#NULL!	#NULL!	397	1	87.5	1	7.5	1	6522.6
1402295	2	0	1	3	1	0	1	0	1	0	0	0	0	0	0	0	0	6	2	#NULL!	2760	#NULL!	2	3000	#NULL!	2	12.6	2	422	2	#NULL!	#NULL!	5	1	1.3	1	126	2	78.3	2	#NULL!	#NULL!	551.7	1	525.2	2	1.3	1	836
1402296	1	4	2	1	1	0	0	1	1	0	0	0	0	0	0	0	0	12.2	2	#NULL!	8052	#NULL!	2	4148	#NULL!	2	13.7	2	392	2	#NULL!	#NULL!	6	1	0.1	1	96.9	2	80	2	#NULL!	#NULL!	1119.7	2	69.2	1	8.3	1	2371.5
1402297	2	8	2	1	1	0	0	1	1	0	0	0	0	0	0	0	0	10.7	2	#NULL!	6634	#NULL!	2	3852	#NULL!	2	13	2	308	2	#NULL!	#NULL!	8	1	1.6	1	31.7	1	32	1	#NULL!	#NULL!	549.5	1	45	1	9.8	1	5636
1402298	1	7.5	2	1	1	0	0	1	0	0	0	0	0	0	0	0	0	5.3	2	#NULL!	3233	#NULL!	2	1855	#NULL!	2	12.6	2	313	2	#NULL!	#NULL!	7	1	0.1	1	20.3	1	43.2	1	46	2	712	1	264.5	2	44.6	2	2262
1402299	2	3.5	2	1	1	0	0	1	0	0	0	0	0	0	0	0	0	12.1	2	#NULL!	8470	#NULL!	2	3025	#NULL!	2	12.1	2	262	2	#NULL!	#NULL!	17	2	1.1	1	51	2	40	1	#NULL!	#NULL!	950	1	617.2	2	46.7	2	1700.1
1402300	2	0.4	1	1	1	1	1	1	0	0	0	0	1	0	0	0	0	10.1	2	#NULL!	7622	#NULL!	2	4302	#NULL!	2	14.4	2	249	2	#NULL!	#NULL!	56.8302	2	34	2	27.6	1	43.8	1	80	2	446	1	563.9	2	13.1	1	201
[truncated: 10 more columns]
